# Supplementary material for: Predicting attitudinal and behavioral responses to COVID-19 pandemic using machine learning
Source: PNAS Nexus. 2022 Jul 5;1(3):pgac093. doi: 10.1093/pnasnexus/pgac093 (PMC9381137; doi:10.1093/pnasnexus/pgac093)
Supplement: pgac093_Supplemental_Files [file pgac093_supplemental_files.zip]

Archive with 13 entries (13 files):
- Supplementary_materials_G._Analyses_with_respect_to_cultural_zones/Supplementary materials G. Codes.Rmd
- Supplementary_materials_G._Analyses_with_respect_to_cultural_zones/Supplementary materials G. Outputs.html
- Supplementary_materials_A._Theoretical_basis.docx
- Supplementary_materials_B._Data_cleaning.R
- Supplementary_materials_E._Variable_importance_plots.R
- Supplementary_materials_C._Factor_analyses/Supplementary materials C.1 - Pooled sample.R
- Supplementary_materials_C._Factor_analyses/Supplementary materials C.2 - Representative samples only.R
- Supplementary_materials_C._Factor_analyses/Supplementary materials C.3 - Stage of the pandemic.R
- Supplementary_materials_D._Model_tuning/Supplementary materials D.1 Model tuning - pooled sample.R
- Supplementary_materials_D._Model_tuning/Supplementary materials D.2 Model tuning - representative samples only.R
- Supplementary_materials_D._Model_tuning/Supplementary materials D.3 Model tuning - stages.R
- Supplementary_materials_F._Partial_dependence_plots/Supplementary materials F. Partial dependence plots - pooled analysis.R
- Supplementary_materials_F._Partial_dependence_plots/Supplementary materials F. Partial dependence plots - stages.R
