# Supplementary material for: Predicting attitudinal and behavioral responses to COVID-19 pandemic using machine learning
Source: PNAS Nexus. 2022 Jul 5;1(3):pgac093. doi: 10.1093/pnasnexus/pgac093 (PMC9381137; doi:10.1093/pnasnexus/pgac093)
Supplement: pgac093_Supplemental_Files [file pgac093_supplemental_files.zip › Supplementary_materials_G._Analyses_with_respect_to_cultural_zones/Supplementary materials G. Codes.Rmd]

---
title: "Cultural map"
author: "Deadpool"
date: '27 02 2022 '
output: 
  html_document:
    theme: yeti
    toc: true
    toc_float: true
    code_folding: hide
---

```{r setup, include=FALSE}
knitr::opts_chunk$set(echo = TRUE)
```

# Brief description

This file contains the outputs of random forests on the predictors of COVID-19 attitudes and behaviors. As such, it represents a follow-up to the file *Supplementary materials B. Data Cleaning*, also included in the supplementary materials. The quantity of data and analyses motivated us to split the procedure in several steps. This file contains all the steps relevant for analyses on countries grouped in line with [Inglehart-Welzel cultural map](https://www.worldvaluessurvey.org/WVSEventsShow.jsp?ID=428). Therefore, first the information on **data preparations** are presented, followed by **random forests**, **variable importance plots** and **partial dependence plots**.

In order to reduce the size of the document, the codes are initially hidden. However, they can be shown by clicking on the specific line of code or by clicking on the button in the top right corner that shows/hides all codes.

# Data preparations

## Activating packages 

In the following paragraph, packages with functions relevant for our analyses are activated.

```{r}
sapply(c("dplyr", "psych", "lavaan", "semTools", "semPlot", "readr", "seminr"), library, character.only = T) 
```

## Basic description

In the following step, participants who were non-binary with respect to gender were excluded due to their low prevalence in our sample. After this exclusion, basic descriptive statistics of our sample are presented.

```{r}
pls2 <- read_csv("finaldata_pmm.csv")
pls2 <- pls2[order(pls2$country), ]
round(prop.table(table(pls2$sex1)), 2)
pls2 <- subset(pls2, sex1 < 3)
table(pls2$sex1)
describe(pls2$age)
describe(pls2, IQR = T)
```

## Forming groups and functions

The code chunks presented in this section allowed us to group countries with respect to the cultural map. Also, several functions from the package *seminr* were modified to allow multi-group extraction of ten Berge factor scores. 

```{r}
pls2$cgr <- ifelse(pls2$country == "MAR"| pls2$country == "ZAF"| pls2$country == "GHA"| pls2$country == "IRQ"| pls2$country == "NGA"| pls2$country == "PAK"| pls2$country == "SEN"| pls2$country == "ARE"| pls2$country == "TUR", "AFIS", ifelse(pls2$country == "AUT"| pls2$country == "BEL"| pls2$country == "HRV"| pls2$country == "FRA"| pls2$country == "HUN"| pls2$country == "ITA"| pls2$country == "ESP"| pls2$country == "POL"| pls2$country == "SVK", "CATEU", ifelse(pls2$country == "AUS"| pls2$country == "IRL"| pls2$country == "NZL"| pls2$country == "GBR"| pls2$country == "USA"| pls2$country == "CAN", "ES", ifelse(pls2$country == "ARG"| pls2$country == "BRA"| pls2$country == "BOL"| pls2$country == "CHL"| pls2$country == "COL"| pls2$country == "ECU"| pls2$country == "GTM"| pls2$country == "HND"| pls2$country == "MEX"| pls2$country == "PHL"| pls2$country == "PRI"| pls2$country == "CRI"| pls2$country == "NIC"| pls2$country == "CUB"| pls2$country == "PAN"| pls2$country == "PRY"| pls2$country == "URY"| pls2$country == "PER"| pls2$country == "SLV"| pls2$country == "VEN"| pls2$country == "DOM","LATAM", ifelse(pls2$country == "MKD"| pls2$country == "RUS"| pls2$country == "ROU"| pls2$country == "LVA"| pls2$country == "GRC"| pls2$country == "SRB"| pls2$country == "UKR"| pls2$country == "BGR", "ORT", ifelse(pls2$country =="DNK" | pls2$country == "FIN" | pls2$country =="DEU" | pls2$country == "NLD" | pls2$country =="NOR" | pls2$country =="SWE" | pls2$country =="CHE", "PROTEU", ifelse(pls2$country ==  "CHN"|pls2$country =="KOR"|pls2$country =="JPN"|pls2$country =="TWN", "CONF","SA")))))))
pls2 <- arrange(pls2, cgr)
pls2$fejk <- pls2$contact1

"%^%" <- function(S, power) with(eigen(S), vectors %*% (values ^ power * t(vectors)))

# ten Berge factor score calculator
calc_ten_berge_scores <- function(X, Lambda, Phi, i.means, i.sds) {
  if (any(is.na(X))) {
    # if any missing, impute using person average
    p.means <- rowMeans(X, na.rm = TRUE)
    missings <- which(is.na(X), arr.ind = TRUE)
    X[is.na(X)] <- p.means[missings[, 1]]
    X <- scale(X)
  } else {
    X <- t((t(X) - i.means) / i.sds)
  }
  R <- stats::cor(X, use = "pairwise")
  R.sqrt.i <- R %^% -0.5
  Phi.sqrt <- Phi %^% 0.5
  L <- Lambda %*% Phi.sqrt
  C <- R.sqrt.i %*% L %*% ((t(L) %*% chol2inv(chol(R)) %*% L) %^% -0.5)
  W <- R.sqrt.i %*% C %*% Phi.sqrt
  colnames(W) <- colnames(Lambda)
  rownames(W) <- rownames(Lambda)
  scores <- X %*% W
  colnames(scores) <- colnames(Lambda)
  list(scores = as.data.frame(scores))
}

estimate_lavaan_ten_berge_per_group <- function (fit) {
  Lambda_mats <- function(fit){
    longlist <- lavaan::lavInspect(fit, "std.lv")
    outputs <- list()
    for(i in seq_along(names(longlist))){
      outputs[[i]] <- eval(parse(text = paste0("longlist$", names(longlist)[i], "$lambda")))
    }
    outputs
  }
  Phi_mats <- function(fit){
    longlist2 <- lavaan::lavInspect(fit, what = "cor.lv")
    outputs <- list()
    for(i in seq_along(names(longlist2))){
      outputs[[i]] <- eval(parse(text = paste0("matrix(longlist2$", names(longlist2)[i], ", ncol(lambda_mat[[1]]))")))
    }
    outputs
  }
  X <- lavaan::lavInspect(fit, "data")
  i.means <- fit@SampleStats@mean
  i.sds <- lapply(fit@SampleStats@var, sqrt)
  lambda_mat <- Lambda_mats(fit)
  phi_mat <- Phi_mats(fit)
  ouut <- list()
  for(i in seq_along(X)){
    ouut[[i]] <- calc_ten_berge_scores(X[[i]], lambda_mat[[i]], phi_mat[[i]], i.means[[i]], i.sds[[i]])
  } 
  ouut
}
```

## Factor structure of multi-item measures

In the following subsection, we checked the factor structure of multi-item measures used in this study. Firstly the factor structure of our three criteria was evaluated (*contact*, *hygiene*, and *policy*), followed by the factor structure of our multi-item predictors. 

After confirming the factor structure, we tested its invariance across cultural regions. We did this in a stepwise manner: firstly we formed a model reflecting *configural invariance* (i.e., all the items reflect the same constructs across groups), followed by models reflecting *weak* (i.e., factor loadings of items are similar across groups + configural invariance), and *strong* invariance (i.e., item intercepts are similar across groups + weak invariance). We compared these models in order to evaluate whether misfit introduced by placing constraints on the specific elements of the model was negligible. In case of non-begligible misfit, modification indices were consulted and theoretically plausible correlations among residuals or item intercepts were released of constraints in order to establish *partial invariance*. Interested readers can find out more about invariance [here](https://www.sciencedirect.com/science/article/pii/S0273229716300351) and [here](http://190.131.242.67/index.php/IJPR/article/view/857).

### Contact

```{r}
pls2$contact2r <- 10-pls2$contact2
phc <- 'phc =~ contact1 + contact2r + contact3 + contact4 + contact5'
phymod <- cfa(phc, estimator = "MLR", data = pls2, std.lv = T, cluster = "country")
fitmeasures(phymod, fit.measures = c("chisq.scaled", "df.scaled", "cfi.robust", "rmsea.ci.upper.robust", "srmr")) 

miobj <- modindices(phymod)
top_n(miobj, 3, mi)

phc <- 'phc =~ contact3 + contact2r + contact1 + contact4 + contact5
        contact4 ~~ contact5'
phymod <- cfa(phc, estimator = "MLR", data = pls2, std.lv = T, cluster = "country")
fitmeasures(phymod, fit.measures = c("chisq.scaled", "df.scaled", "cfi.robust", "rmsea.ci.upper.robust", "srmr"))
semPaths(phymod, what = "std", edge.label.cex = 1.2, label.cex = 1.2)
reliability(phymod)

phymodc <- cfa(phc, estimator = "MLR", data = pls2, std.lv = T, cluster = "country", group = "cgr")
phymodw <- cfa(phc, estimator = "MLR", data = pls2, std.lv = T, cluster = "country", group = "cgr", group.equal = "loadings")
phymods <- cfa(phc, estimator = "MLR", data = pls2, std.lv = T, cluster = "country", group = "cgr", group.equal = c("loadings", "intercepts"))

summary(compareFit(phymodc, phymodw, phymods, nested = T))

miobj <- modindices(phymodw, free.remove = F)
miobj %>% filter(op == "=~") %>% group_by(lhs, rhs) %>% summarize(mi = mean(mi)) %>% top_n(3, mi)

phymodw <- cfa(phc, estimator = "MLR", data = pls2, std.lv = T, cluster = "country", group = "cgr", group.equal = "loadings", group.partial = c("phc =~ contact5"))
phymods <- cfa(phc, estimator = "MLR", data = pls2, std.lv = T, cluster = "country", group = "cgr", group.equal = c("loadings", "intercepts"), group.partial = c("phc =~ contact5"))

summary(compareFit(phymodc, phymodw, phymods, nested = T))

miobj <- modindices(phymods, free.remove = F)
miobj %>% filter(op == "~1") %>% group_by(lhs, rhs) %>% summarize(mi = mean(mi)) %>% top_n(3, mi)

phymods <- cfa(phc, estimator = "MLR", data = pls2, std.lv = T, cluster = "country", group = "cgr", group.equal = c("loadings", "intercepts"), group.partial = c("phc =~ contact5", "contact2r ~ 1"))

summary(compareFit(phymodc, phymodw, phymods, nested = T))

miobj <- modindices(phymods, free.remove = F)
miobj %>% filter(op == "~1") %>% group_by(lhs, rhs) %>% summarize(mi = mean(mi)) %>% top_n(3, mi)

phymods <- cfa(phc, estimator = "MLR", data = pls2, std.lv = T, cluster = "country", group = "cgr", group.equal = c("loadings", "intercepts"), group.partial = c("phc =~ contact5", "contact2r ~ 1", "contact1 ~ 1"))

summary(compareFit(phymodc, phymodw, phymods, nested = T))

physicals <- bind_rows(estimate_lavaan_ten_berge_per_group(phymods))
```

### Hygiene

```{r}
phg <- 'phg =~ hygiene1 + hygiene2 + hygiene3 + hygiene4 + hygiene5'
phgmod <- cfa(phg, estimator = "MLR", data = pls2, std.lv = T, cluster = "country")
fitmeasures(phgmod, fit.measures = c("chisq.scaled", "df.scaled", "cfi.robust", "rmsea.ci.upper.robust", "srmr")) 
reliability(phgmod)

miobj <- modindices(phgmod)
top_n(miobj, 3, mi)

phg <- 'phg =~ hygiene1 + hygiene2 + hygiene3 + hygiene4 + hygiene5
        hygiene1 ~~ hygiene2'
phgmod <- cfa(phg, estimator = "MLR", data = pls2, std.lv = T, cluster = "country")
fitmeasures(phgmod, fit.measures = c("chisq.scaled", "df.scaled", "cfi.robust", "rmsea.ci.upper.robust", "srmr")) 
semPaths(phgmod, what = "std", edge.label.cex = 1.2, label.cex = 1.2)
reliability(phgmod)


phgmodc <- cfa(phg, estimator = "MLR", data = pls2, std.lv = T, cluster = "country", group = "cgr")
phgmodw <- cfa(phg, estimator = "MLR", data = pls2, std.lv = T, cluster = "country", group = "cgr", group.equal = "loadings")
phgmods <- cfa(phg, estimator = "MLR", data = pls2, std.lv = T, cluster = "country", group = "cgr", group.equal = c("loadings", "intercepts"))

summary(compareFit(phgmodc, phgmodw, phgmods, nested = T))

miobj <- modindices(phgmods, free.remove = F)
miobj %>% filter(op == "~1") %>% group_by(lhs, rhs) %>% summarize(mi = mean(mi)) %>% top_n(3, mi)

phgmods <- cfa(phg, estimator = "MLR", data = pls2, std.lv = T, cluster = "country", group = "cgr", group.equal = c("loadings", "intercepts"), group.partial = c("hygiene4 ~ 1"))

summary(compareFit(phgmodc, phgmodw, phgmods, nested = T))

miobj <- modindices(phgmods, free.remove = F)
miobj %>% filter(op == "~1") %>% group_by(lhs, rhs) %>% summarize(mi = mean(mi)) %>% top_n(3, mi)

phgmods <- cfa(phg, estimator = "MLR", data = pls2, std.lv = T, cluster = "country", group = "cgr", group.equal = c("loadings", "intercepts"), group.partial = c("hygiene4 ~ 1", "hygiene3 ~ 1"))

summary(compareFit(phgmodc, phgmodw, phgmods, nested = T))

hygienes <- bind_rows(estimate_lavaan_ten_berge_per_group(phgmods))
```

### Policy

```{r}
phs <- 'phs =~ psupport1 + psupport2 + psupport3 + psupport4 + psupport5'
phsmod <- cfa(phs, estimator = "MLR", data = pls2, std.lv = T, cluster = "country")
fitmeasures(phsmod, fit.measures = c("chisq.scaled", "df.scaled", "cfi.robust", "rmsea.ci.upper.robust", "srmr"))

miobj <- modindices(phsmod)
top_n(miobj, 3, mi)

phs <- 'phs =~ psupport1 + psupport2 + psupport3 + psupport4 + psupport5
        psupport4 ~~ psupport5'
phsmod <- cfa(phs, estimator = "MLR", data = pls2, std.lv = T, cluster = "country")
fitmeasures(phsmod, fit.measures = c("chisq.scaled", "df.scaled", "cfi.robust", "rmsea.ci.upper.robust", "srmr"))
semPaths(phsmod, what = "std", edge.label.cex = 1.2, label.cex = 1.2)
reliability(phsmod)

phsmodc <- cfa(phs, estimator = "MLR", data = pls2, std.lv = T, cluster = "country", group = "cgr")
phsmodw <- cfa(phs, estimator = "MLR", data = pls2, std.lv = T, cluster = "country", group = "cgr", group.equal = "loadings")
phsmods <- cfa(phs, estimator = "MLR", data = pls2, std.lv = T, cluster = "country", group = "cgr", group.equal = c("loadings", "intercepts"))

summary(compareFit(phsmodc, phsmodw, phsmods, nested = T))

miobj <- modindices(phsmodw, free.remove = F)
miobj %>% filter(op == "=~") %>% group_by(lhs, rhs) %>% summarize(mi = mean(mi)) %>% top_n(3, mi)

phsmodw <- cfa(phs, estimator = "MLR", data = pls2, std.lv = T, cluster = "country", group = "cgr", group.equal = "loadings", group.partial = c("phs =~ psupport5"))
phsmods <- cfa(phs, estimator = "MLR", data = pls2, std.lv = T, cluster = "country", group = "cgr", group.equal = c("loadings", "intercepts"), group.partial = c("phs =~ psupport5"))

summary(compareFit(phsmodc, phsmodw, phsmods, nested = T))

miobj <- modindices(phsmodw, free.remove = F)
miobj %>% filter(op == "=~") %>% group_by(lhs, rhs) %>% summarize(mi = mean(mi)) %>% top_n(3, mi)

phsmodw <- cfa(phs, estimator = "MLR", data = pls2, std.lv = T, cluster = "country", group = "cgr", group.equal = "loadings", group.partial = c("phs =~ psupport5", "phs =~ psupport4"))
phsmods <- cfa(phs, estimator = "MLR", data = pls2, std.lv = T, cluster = "country", group = "cgr", group.equal = c("loadings", "intercepts"), group.partial = c("phs =~ psupport5", "phs =~ psupport4"))

summary(compareFit(phsmodc, phsmodw, phsmods, nested = T))

miobj <- modindices(phsmods, free.remove = F)
miobj %>% filter(op == "~1") %>% group_by(lhs, rhs) %>% summarize(mi = mean(mi)) %>% top_n(3, mi)

phsmods <- cfa(phs, estimator = "MLR", data = pls2, std.lv = T, cluster = "country", group = "cgr", group.equal = c("loadings", "intercepts"), group.partial = c("phs =~ psupport5", "phs =~ psupport4", "psupport3 ~ 1"))

summary(compareFit(phsmodc, phsmodw, phsmods, nested = T))

policys <- bind_rows(estimate_lavaan_ten_berge_per_group(phsmods))
```

### Collective narcissism & conspiracy theories

```{r}
cns <- 'cons =~ ctheory2 + ctheory1 + ctheory3 + ctheory4
        coln =~ cnarc1 + cnarc2 + cnarc3'
cnsmod <- cfa(cns, estimator = "MLR", data = pls2, std.lv = T, cluster = "country")
fitmeasures(cnsmod, fit.measures = c("chisq.scaled", "df.scaled", "cfi.robust", "rmsea.ci.upper.robust", "srmr")) 
semPaths(cnsmod, what = "std", edge.label.cex = 1.2, label.cex = 1.2) 
reliability(cnsmod)

cnsmodc <- cfa(cns, estimator = "MLR", data = pls2, std.lv = T, cluster = "country", group = "cgr") 
cnsmodw <- cfa(cns, estimator = "MLR", data = pls2, std.lv = T, cluster = "country", group = "cgr", group.equal = "loadings") 
cnsmods <- cfa(cns, estimator = "MLR", data = pls2, std.lv = T, cluster = "country", group = "cgr", group.equal = c("loadings", "intercepts")) 

summary(compareFit(cnsmodc, cnsmodw, cnsmods, nested = T))

miobj <- modindices(cnsmods, free.remove = F)
miobj %>% filter(op == "=~") %>% group_by(lhs, rhs) %>% summarize(mi = mean(mi)) %>% top_n(3, mi)

cnsmodw <- cfa(cns, estimator = "MLR", data = pls2, std.lv = T, cluster = "country", group = "cgr", group.equal = "loadings", group.partial = c("cons =~ ctheory1")) 
cnsmods <- cfa(cns, estimator = "MLR", data = pls2, std.lv = T, cluster = "country", group = "cgr", group.equal = c("loadings", "intercepts"), group.partial = c("cons =~ ctheory1")) 

summary(compareFit(cnsmodc, cnsmodw, cnsmods, nested = T))

cnar <- bind_rows(estimate_lavaan_ten_berge_per_group(cnsmods))
collectivenar <- cnar$scores[2]
conspiracy <- cnar$scores[1]
```

### Open-mindedness

```{r}
pls2$omind1 <- 10-pls2$omind1
pls2$omind5 <- 10-pls2$omind5
pls2$omind6 <- 10-pls2$omind6

om <- 'om =~ omind1 + omind2 + omind3 + omind4 + omind5 + omind6'
ommod <- cfa(om, estimator = "MLR", data = pls2, std.lv = T, cluster = "country")
fitmeasures(ommod, fit.measures = c("chisq.scaled", "df.scaled", "cfi.robust", "rmsea.ci.upper.robust", "srmr")) 

miobj <- modindices(ommod)
top_n(miobj, 3, mi)

om <- 'om1 =~ omind2 + omind3 + omind4 + omind1 + omind5 + omind6
       omind5 ~~ omind6'
ommod <- cfa(om, estimator = "MLR", data = pls2, std.lv = T, cluster = "country")
fitmeasures(ommod, fit.measures = c("chisq.scaled", "df.scaled", "cfi.robust", "rmsea.ci.upper.robust", "srmr")) 

miobj <- modindices(ommod)
top_n(miobj, 3, mi)

om <- 'om1 =~ omind2 + omind3 + omind4 + omind1 + omind5 + omind6
       omind5 ~~ omind6
       omind1 ~~ omind6'
ommod <- cfa(om, estimator = "MLR", data = pls2, std.lv = T, cluster = "country")
fitmeasures(ommod, fit.measures = c("chisq.scaled", "df.scaled", "cfi.robust", "rmsea.ci.upper.robust", "srmr")) 

miobj <- modindices(ommod)
top_n(miobj, 3, mi)

om <- 'om1 =~ omind2 + omind3 + omind4 + omind1 + omind5 + omind6
       omind5 ~~ omind6
       omind1 ~~ omind6
       omind1 ~~ omind5'
ommod <- cfa(om, estimator = "MLR", data = pls2, std.lv = T, cluster = "country")
fitmeasures(ommod, fit.measures = c("chisq.scaled", "df.scaled", "cfi.robust", "rmsea.ci.upper.robust", "srmr")) 
semPaths(ommod, what = "std", edge.label.cex = 1.2, label.cex = 1.2)
reliability(ommod)

ommodc <- cfa(om, estimator = "MLR", data = pls2, std.lv = T, cluster = "country", group = "cgr")
ommodw <- cfa(om, estimator = "MLR", data = pls2, std.lv = T, cluster = "country", group = "cgr", group.equal = "loadings")
ommods <- cfa(om, estimator = "MLR", data = pls2, std.lv = T, cluster = "country", group = "cgr", group.equal = c("loadings", "intercepts"))

summary(compareFit(ommodc, ommodw, ommods, nested = T))

miobj <- modindices(ommods, free.remove = F)
miobj %>% filter(op == "~1") %>% group_by(lhs, rhs) %>% summarize(mi = mean(mi)) %>% top_n(3, mi)

ommods <- cfa(om, estimator = "MLR", data = pls2, std.lv = T, cluster = "country", group = "cgr", group.equal = c("loadings", "intercepts"), group.partial = "omind1 ~ 1")

summary(compareFit(ommodc, ommodw, ommods, nested = T))

miobj <- modindices(ommods, free.remove = F)
miobj %>% filter(op == "~1") %>% group_by(lhs, rhs) %>% summarize(mi = mean(mi)) %>% top_n(3, mi)

ommods <- cfa(om, estimator = "MLR", data = pls2, std.lv = T, cluster = "country", group = "cgr", group.equal = c("loadings", "intercepts"), group.partial = c("omind1 ~ 1", "omind5 ~ 1"))

summary(compareFit(ommodc, ommodw, ommods, nested = T))

ominds <- bind_rows(estimate_lavaan_ten_berge_per_group(ommods))
```

### Morality as cooperation 

```{r}
mcw <- 'mcoop =~ mcoop1 + mcoop2 + mcoop3 + mcoop4 + mcoop5 + mcoop6 + mcoop7'
mcwmod <- cfa(mcw, estimator = "MLR", data = pls2, std.lv = T, cluster = "country")
fitmeasures(mcwmod, fit.measures = c("chisq.scaled", "df.scaled", "cfi.robust", "rmsea.ci.upper.robust", "srmr")) 

mcw <- 'mcoop =~ mcoop1 + mcoop2 + mcoop3 + mcoop4 + mcoop5'
mcwmod <- cfa(mcw, estimator = "MLR", data = pls2, std.lv = T, cluster = "country")
fitmeasures(mcwmod, fit.measures = c("chisq.scaled", "df.scaled", "cfi.robust", "rmsea.ci.upper.robust", "srmr")) 

miobj <- modindices(mcwmod)
top_n(miobj, 3, mi)

mcw <- 'mcoop =~ mcoop1 + mcoop2 + mcoop3 + mcoop4 + mcoop5
        mcoop1 ~~ mcoop2'

mcwmod <- cfa(mcw, estimator = "MLR", data = pls2, std.lv = T, cluster = "country")
fitmeasures(mcwmod, fit.measures = c("chisq.scaled", "df.scaled", "cfi.robust", "rmsea.ci.upper.robust", "srmr")) 
reliability(mcwmod)
semPaths(mcwmod, what = "std", edge.label.cex = 1.2, label.cex = 1.2) 

mcwmodc <- cfa(mcw, estimator = "MLR", data = pls2, std.lv = T, cluster = "country", group = "cgr")
mcwmodw <- cfa(mcw, estimator = "MLR", data = pls2, std.lv = T, cluster = "country", group = "cgr", group.equal = "loadings")
mcwmods <- cfa(mcw, estimator = "MLR", data = pls2, std.lv = T, cluster = "country", group = "cgr", group.equal = c("loadings", "intercepts"))

summary(compareFit(mcwmodc, mcwmodw, mcwmods, nested = T))

miobj <- modindices(mcwmods, free.remove = F)
miobj %>% filter(op == "~1") %>% group_by(lhs, rhs) %>% summarize(mi = mean(mi)) %>% top_n(3, mi)

mcwmods <- cfa(mcw, estimator = "MLR", data = pls2, std.lv = T, cluster = "country", group = "cgr", group.equal = c("loadings", "intercepts"), group.partial = c("mcoop3 ~ 1"))

summary(compareFit(ommodc, ommodw, ommods, nested = T))

mcoops <- bind_rows(estimate_lavaan_ten_berge_per_group(mcwmods))
```

### Belonging

```{r}
sb <- 'sb =~ sbelong1 + sbelong2 + sbelong3 + sbelong4'
sbmod <- cfa(sb, estimator = "MLR", data = pls2, std.lv = T, cluster = "country")
fitmeasures(sbmod, fit.measures = c("chisq.scaled", "df.scaled", "cfi.robust", "rmsea.ci.upper.robust", "srmr")) 

miobj <- modindices(sbmod)
top_n(miobj, 3, mi)

sb <- 'sb =~ sbelong1 + sbelong2 + sbelong3 + sbelong4
       sbelong1 ~~ sbelong3'
sbmod <- cfa(sb, estimator = "MLR", data = pls2, std.lv = T, cluster = "country")
fitmeasures(sbmod, fit.measures = c("chisq.scaled", "df.scaled", "cfi.robust", "rmsea.ci.upper.robust", "srmr")) 
semPaths(sbmod, what = "std", edge.label.cex = 1.2, label.cex = 1.2)
reliability(sbmod)

sbmodc <- cfa(sb, estimator = "MLR", data = pls2, std.lv = T, cluster = "country", group = "cgr")
sbmodw <- cfa(sb, estimator = "MLR", data = pls2, std.lv = T, cluster = "country", group = "cgr", group.equal = "loadings")
sbmods <- cfa(sb, estimator = "MLR", data = pls2, std.lv = T, cluster = "country", group = "cgr", group.equal = c("loadings", "intercepts"))

summary(compareFit(sbmodc, sbmodw, sbmods, nested = T))

miobj <- modindices(sbmodw, free.remove = F)
miobj %>% filter(op == "=~") %>% group_by(lhs, rhs) %>% summarize(mi = mean(mi)) %>% top_n(3, mi)

sbmodw <- cfa(sb, estimator = "MLR", data = pls2, std.lv = T, cluster = "country", group = "cgr", group.equal = "loadings", group.partial = c("sb =~ sbelong4"))
sbmods <- cfa(sb, estimator = "MLR", data = pls2, std.lv = T, cluster = "country", group = "cgr", group.equal = c("loadings", "intercepts"), group.partial = c("sb =~ sbelong4"))

summary(compareFit(sbmodc, sbmodw, sbmods, nested = T))

miobj <- modindices(sbmods, free.remove = F)
miobj %>% filter(op == "~1") %>% group_by(lhs, rhs) %>% summarize(mi = mean(mi)) %>% top_n(3, mi)

sbmods <- cfa(sb, estimator = "MLR", data = pls2, std.lv = T, cluster = "country", group = "cgr", group.equal = c("loadings", "intercepts"), group.partial = c("sb =~ sbelong4", "sbelong3 ~ 1"))

summary(compareFit(sbmodc, sbmodw, sbmods, nested = T))

belongs <- bind_rows(estimate_lavaan_ten_berge_per_group(sbmods))
```

### Self-control

```{r}
pls2$slfcont3 <- 10-pls2$slfcont3
pls2$slfcont4 <- 10-pls2$slfcont4
tsc <- 'tsc =~ slfcont1 + slfcont2 + slfcont3 + slfcont4'
tscmod <- cfa(tsc, estimator = "MLR", data = pls2, std.lv = T, cluster = "country")
fitmeasures(tscmod, fit.measures = c("chisq.scaled", "df.scaled", "cfi.robust", "rmsea.ci.upper.robust", "srmr"))

miobj <- modindices(tscmod)
top_n(miobj, 3, mi)

tsc <- 'tsc =~ slfcont1 + slfcont2 + slfcont3 + slfcont4
        slfcont1 ~~ slfcont2'
tscmod <- cfa(tsc, estimator = "MLR", data = pls2, std.lv = T, cluster = "country")
fitmeasures(tscmod, fit.measures = c("chisq.scaled", "df.scaled", "cfi.robust", "rmsea.ci.upper.robust", "srmr"))
semPaths(tscmod, what = "std", edge.label.cex = 1.2, label.cex = 1.2) 
reliability(tscmod)

tscmodc <- cfa(tsc, estimator = "MLR", data = pls2, std.lv = T, cluster = "country", group = "cgr")
tscmodw <- cfa(tsc, estimator = "MLR", data = pls2, std.lv = T, cluster = "country", group = "cgr", group.equal = "loadings")
tscmods <- cfa(tsc, estimator = "MLR", data = pls2, std.lv = T, cluster = "country", group = "cgr", group.equal = c("loadings", "intercepts"))

summary(compareFit(tscmodc, tscmodw, tscmods, nested = T))

miobj <- modindices(tscmods, free.remove = F)
miobj %>% filter(op == "~1") %>% group_by(lhs, rhs) %>% summarize(mi = mean(mi)) %>% top_n(3, mi)

tscmods <- cfa(tsc, estimator = "MLR", data = pls2, std.lv = T, cluster = "country", group = "cgr", group.equal = c("loadings", "intercepts"), group.partial = c("slfcont2 ~ 1"))

summary(compareFit(tscmodc, tscmodw, tscmods, nested = T))

miobj <- modindices(tscmods, free.remove = F)
miobj %>% filter(op == "~1") %>% group_by(lhs, rhs) %>% summarize(mi = mean(mi)) %>% top_n(3, mi)

tscmods <- cfa(tsc, estimator = "MLR", data = pls2, std.lv = T, cluster = "country", group = "cgr", group.equal = c("loadings", "intercepts"), group.partial = c("slfcont2 ~ 1", "slfcont4 ~ 1"))

summary(compareFit(tscmodc, tscmodw, tscmods, nested = T))

selfcontrols <- bind_rows(estimate_lavaan_ten_berge_per_group(tscmods))
```

### Narcissism
```{r}
nar <- 'nar1 =~ narc2 + narc4 + narc5 
        nar2 =~ narc1 + narc3 + narc6'
narmod <- cfa(nar, estimator = "MLR", data = pls2, std.lv = T, cluster = "country")
fitmeasures(narmod, fit.measures = c("chisq.scaled", "df.scaled", "cfi.robust", "rmsea.ci.upper.robust", "srmr"))

miobj <- modindices(narmod)
top_n(miobj, 3, mi)

nar <- 'admire =~ narc2 + narc4 + narc5 
        rival =~ narc1 + narc3 + narc6
        narc3 ~~ narc6'
narmod <- cfa(nar, estimator = "MLR", data = pls2, std.lv = T, cluster = "country")
fitmeasures(narmod, fit.measures = c("chisq.scaled", "df.scaled", "cfi.robust", "rmsea.ci.upper.robust", "srmr"))
semPaths(narmod, what = "std", edge.label.cex = 1.2, label.cex = 1.2) 
reliability(narmod)

narmodc <- cfa(nar, estimator = "MLR", data = pls2, std.lv = T, cluster = "country", group = "cgr")
narmodw <- cfa(nar, estimator = "MLR", data = pls2, std.lv = T, cluster = "country", group = "cgr", group.equal = "loadings")
narmods <- cfa(nar, estimator = "MLR", data = pls2, std.lv = T, cluster = "country", group = "cgr", group.equal = c("loadings", "intercepts"))

summary(compareFit(narmodc, narmodw, narmods, nested = T))
fitmeasures(narmodc, fit.measures = c("chisq.scaled", "df.scaled", "cfi.robust", "rmsea.robust", "srmr"))
fitmeasures(narmodw, fit.measures = c("chisq.scaled", "df.scaled", "cfi.robust", "rmsea.robust", "srmr"))
fitmeasures(narmods, fit.measures = c("chisq.scaled", "df.scaled", "cfi.robust", "rmsea.robust", "srmr"))

miobj <- modindices(narmodw, free.remove = F)
miobj %>% filter(op == "=~") %>% group_by(lhs, rhs) %>% summarize(mi = mean(mi)) %>% top_n(3, mi)

narmodw <- cfa(nar, estimator = "MLR", data = pls2, std.lv = T, cluster = "country", group = "cgr", group.equal = "loadings", group.partial = c("admire =~ narc5"))
narmods <- cfa(nar, estimator = "MLR", data = pls2, std.lv = T, cluster = "country", group = "cgr", group.equal = c("loadings", "intercepts"), group.partial = c("admire =~ narc5"))

summary(compareFit(narmodc, narmodw, narmods, nested = T))
fitmeasures(narmodc, fit.measures = c("chisq.scaled", "df.scaled", "cfi.robust", "rmsea.robust", "srmr"))
fitmeasures(narmodw, fit.measures = c("chisq.scaled", "df.scaled", "cfi.robust", "rmsea.robust", "srmr"))
fitmeasures(narmods, fit.measures = c("chisq.scaled", "df.scaled", "cfi.robust", "rmsea.robust", "srmr"))

miobj <- modindices(narmods, free.remove = F)
miobj %>% filter(op == "~1") %>% group_by(lhs, rhs) %>% summarize(mi = mean(mi)) %>% top_n(3, mi)

narmods <- cfa(nar, estimator = "MLR", data = pls2, std.lv = T, cluster = "country", group = "cgr", group.equal = c("loadings", "intercepts"), group.partial = c("admire =~ narc5", "narc1 ~ 1"))

summary(compareFit(narmodc, narmodw, narmods, nested = T))
fitmeasures(narmodc, fit.measures = c("chisq.scaled", "df.scaled", "cfi.robust", "rmsea.robust", "srmr"))
fitmeasures(narmodw, fit.measures = c("chisq.scaled", "df.scaled", "cfi.robust", "rmsea.robust", "srmr"))
fitmeasures(narmods, fit.measures = c("chisq.scaled", "df.scaled", "cfi.robust", "rmsea.robust", "srmr"))

miobj <- modindices(narmods, free.remove = F)
miobj %>% filter(op == "~1") %>% group_by(lhs, rhs) %>% summarize(mi = mean(mi)) %>% top_n(3, mi)

narmods <- cfa(nar, estimator = "MLR", data = pls2, std.lv = T, cluster = "country", group = "cgr", group.equal = c("loadings", "intercepts"), group.partial = c("admire =~ narc5", "narc1 ~ 1", "narc4 ~ 1"))

summary(compareFit(narmodc, narmodw, narmods, nested = T))
fitmeasures(narmodc, fit.measures = c("chisq.scaled", "df.scaled", "cfi.robust", "rmsea.robust", "srmr"))
fitmeasures(narmodw, fit.measures = c("chisq.scaled", "df.scaled", "cfi.robust", "rmsea.robust", "srmr"))
fitmeasures(narmods, fit.measures = c("chisq.scaled", "df.scaled", "cfi.robust", "rmsea.robust", "srmr"))

narcissism <- bind_rows(estimate_lavaan_ten_berge_per_group(narmods))
admire <- narcissism$scores[1]
rival <- narcissism$scores[2]
```

### Moral identity

```{r}
pls2$moralid4 <- 10-pls2$moralid4
pls2$moralid7 <- 10-pls2$moralid7

mid <- 'inter =~ moralid2 + moralid10 + moralid1 + moralid4 + moralid7 
        symbol =~ moralid3 + moralid5 + moralid6 + moralid8 + moralid9'
midmod <- cfa(mid, estimator = "MLR", data = pls2, std.lv = T, cluster = "country")
fitmeasures(midmod, fit.measures = c("chisq.scaled", "df.scaled", "cfi.robust", "rmsea.ci.upper.robust", "srmr"))

miobj <- modindices(midmod)
top_n(miobj, 3, mi)

mid <- 'inter =~ moralid2 + moralid10 + moralid1 + moralid4 + moralid7 
        symbol =~ moralid3 + moralid5 + moralid6 + moralid8 + moralid9
        moralid8 ~~ moralid9'
midmod <- cfa(mid, estimator = "MLR", data = pls2, std.lv = T, cluster = "country")
fitmeasures(midmod, fit.measures = c("chisq.scaled", "df.scaled", "cfi.robust", "rmsea.ci.upper.robust", "srmr"))

miobj <- modindices(midmod)
top_n(miobj, 3, mi)

mid <- 'inter =~ moralid2 + moralid10 + moralid1 + moralid4 + moralid7 
        symbol =~ moralid3 + moralid5 + moralid6 + moralid8 + moralid9
        moralid8 ~~ moralid9
        moralid4 ~~ moralid7'
midmod <- cfa(mid, estimator = "MLR", data = pls2, std.lv = T, cluster = "country")
fitmeasures(midmod, fit.measures = c("chisq.scaled", "df.scaled", "cfi.robust", "rmsea.ci.upper.robust", "srmr"))
semPaths(midmod, what = "std", edge.label.cex = 1.2, label.cex = 1.2) 
reliability(midmod) 

midmodc <- cfa(mid, estimator = "MLR", data = pls2, std.lv = T, cluster = "country", group = "cgr")
midmodw <- cfa(mid, estimator = "MLR", data = pls2, std.lv = T, cluster = "country", group = "cgr", group.equal = "loadings")
midmods <- cfa(mid, estimator = "MLR", data = pls2, std.lv = T, cluster = "country", group = "cgr", group.equal = c("loadings", "intercepts"))

summary(compareFit(midmodc, midmodw, midmods, nested = T))

moralids <- bind_rows(estimate_lavaan_ten_berge_per_group(midmods))
internal <- moralids$scores[1]
symbol <- moralids$scores[2]
```

## Two-item measures

Invariance could not be tested with two-item measures in the same way as it is tested in multi-item models. Therefore, our best approximation was to conduct exploratory factor analysis (principal axis factoring) and extract obtained factor scores. Prior to their extraction, we checked whether the correlations of our variables allow extraction of meaningful factors, which was confirmed as values were moderate to high.

```{r}
cor(pls2[, 59:60])
cor(pls2[, 75:76])
cor(pls2[, 67:68])

risk <- fa(pls2[, 75:76], nfactors = 1, fm = "pa")$scores
natid <- fa(pls2[, 59:60], nfactors = 1, fm = "pa")$scores
optim <- fa(pls2[, 67:68], nfactors = 1, fm = "pa")$scores
```

### Single-item measures

Single-item measures were retained in their original form, except in the ase of CRT, urbanization, marital status and employment, which were recoded due to their categorical nature.

```{r}
selfesteem <- pls2$self_esteem
ladders <- pls2$ladder
mor_circles <- pls2$mor_circle
healths <- pls2$health_cond
polid <- pls2$political_ideology
pls2$CRT1 <- ifelse(pls2$CRT1 == 1, 1, 0)
pls2$CRT2 <- ifelse(pls2$CRT2 == 1, 1, 0)
pls2$CRT3 <- ifelse(pls2$CRT3 == 1, 1, 0)
ccrt <- rowSums(pls2[, c("CRT1", "CRT2", "CRT3")])
test_pos <- pls2$tested_positive
know_pos <- pls2$know_tested_positive
urban <- ifelse(pls2$urban == 1, 1, 0) #1-urban
marital <- ifelse(pls2$marital1 == 1, 0, 1) #1- married or in a relationship
employment <- ifelse(pls2$employ_status1 %in% c(1,2,4,5), 1, 0) #1-employed, student or retired
age <- pls2$age
children <- pls2$children
sex <- pls2$sex1
country <- pls2$country
cgr <- pls2$cgr

#### finalizing ####

complete_finalpc <- data.frame(country, cgr, physicals$scores, hygienes$scores, policys$scores, collectivenar,
                             conspiracy, ominds$scores, mcoops$scores, belongs$scores, selfcontrols$scores, 
                             admire, rival, internal, symbol, optim, risk, natid, 
                             selfesteem, ladders, mor_circles, healths, polid, ccrt,
                             test_pos, know_pos, urban, marital, employment, age, children, 
                             sex)
names(complete_finalpc)[c(3,4,5,8,9,10,11,16,17,18)] <- c("phc", "phg", "phs", "om", "mcoop", "belong", "selfcontrol", "optim", "risk", "natid")
```

```{r eval=FALSE}
write.csv(complete_finalpc, "cfpc.csv")
```

These data were used in the main analyses, presented in the following sections.

# Random forests

These analyses were originally prepared as a separate script. Therefore, the entire process starts from scratch (i.e., from activation of packages).

## Activating libraries 

```{r message=FALSE, warning=FALSE, results='hide'}
sapply(c("readr", "tidyr", "dplyr", "ggplot2", "ranger"), library, character.only = T)
```

## Preparing trainng and test sets

The following codes were used to prepare the training and test sets. The algorithm randomly assigned 20% of each national sample to test set, which was later used to evaluate R2 and variable importance.

```{r}
cf <- read_csv("cfpc.csv")
sf <- cf[, 2:33]
sf2 <- split.data.frame(sf, sf$country)

outlist <- list()   

for(i in seq_along(sf2)){
  dff <- sf2[[i]]
  set.seed(i)
  mn <- sample.int(nrow(dff), round(.8*nrow(dff), 0))
  dff$w8 <- 0
  dff[mn, "w8"] <- 1
  outlist[[i]] <- dff
}

sf2 <- bind_rows(outlist)
```

## Search for optimal hyperparameters

The quantity of data prevented us from preparing a single script for the entire analysis. The following codes were used to conduct analyses on [Isabella cluster](https://www.srce.unizg.hr/en/isabella-cluster) and are *not evaluated* in this document.

```{r eval=FALSE}
sf3 <- subset(sf2, sf2$cgr == "AFIS")

olss <- list()
outlosst <- list()
for(i in seq(3, 100, 3)){
  outdff <- data.frame(model = character(), r2 = numeric())
  for(j in seq(5, 20, 1)){
    outdff <- data.frame(model = character(), r2 = numeric())
    for(k in c(1000, 2000)){
      rwt <- ranger(phc~.-country-cgr-w8-phs-phg, data = sf3, num.trees = k, importance = "permutation", num.threads = as.integer(Sys.getenv("NSLOTS")), mtry = j, min.node.size = i, seed = 362, case.weights = sf2$w8, holdout = T, splitrule = "variance")
      outdff[k/1000, 1] <- paste0("trees", k, "_mtry", j, "_mns", i)
      outdff[k/1000, 2] <- rwt$r.squared
    }
    outlosst[[j]] <- outdff
  }
  olss[[i]] <- bind_rows(outlosst)
}

outrf_contact <- bind_rows(olss)
write.csv(outrf_contact, "afis_outrf_contact_ori.csv")


olss <- list()
outlosst <- list()
for(i in seq(3, 100, 3)){
  outdff <- data.frame(model = character(), r2 = numeric())
  for(j in seq(5, 20, 1)){
    outdff <- data.frame(model = character(), r2 = numeric())
    for(k in c(1000, 2000)){
      rwt <- ranger(phg~.-country-cgr-w8-phc-phs, data = sf3, num.trees = k, importance = "permutation", num.threads = as.integer(Sys.getenv("NSLOTS")), mtry = j, min.node.size = i, seed = 362, case.weights = sf2$w8, holdout = T, splitrule = "variance")
      outdff[k/1000, 1] <- paste0("trees", k, "_mtry", j, "_mns", i)
      outdff[k/1000, 2] <- rwt$r.squared
    }
    outlosst[[j]] <- outdff
  }
  olss[[i]] <- bind_rows(outlosst)
}

outrf_hygiene <- bind_rows(olss)
write.csv(outrf_hygiene, "afis_outrf_hygiene_ori.csv")

olss <- list()
outlosst <- list()
for(i in seq(3, 100, 3)){
  outdff <- data.frame(model = character(), r2 = numeric())
  for(j in seq(5, 20, 1)){
    outdff <- data.frame(model = character(), r2 = numeric())
    for(k in c(1000, 2000)){
      rwt <- ranger(phs~.-country-cgr-w8-phg-phc, data = sf3, num.trees = k, importance = "permutation", num.threads = as.integer(Sys.getenv("NSLOTS")), mtry = j, min.node.size = i, seed = 362, case.weights = sf2$w8, holdout = T, splitrule = "variance")
      outdff[k/1000, 1] <- paste0("trees", k, "_mtry", j, "_mns", i)
      outdff[k/1000, 2] <- rwt$r.squared
    }
    outlosst[[j]] <- outdff
  }
  olss[[i]] <- bind_rows(outlosst)
}

outrf_policy <- bind_rows(olss)
write.csv(outrf_policy, "afis_outrf_policy_ori.csv")

# 
sf3 <- subset(sf2, sf2$cgr == "CATEU")

olss <- list()
outlosst <- list()
for(i in seq(3, 100, 3)){
  outdff <- data.frame(model = character(), r2 = numeric())
  for(j in seq(5, 20, 1)){
    outdff <- data.frame(model = character(), r2 = numeric())
    for(k in c(1000, 2000)){
      rwt <- ranger(phc~.-country-cgr-w8-phs-phg, data = sf3, num.trees = k, importance = "permutation", num.threads = as.integer(Sys.getenv("NSLOTS")), mtry = j, min.node.size = i, seed = 362, case.weights = sf2$w8, holdout = T, splitrule = "variance")
      outdff[k/1000, 1] <- paste0("trees", k, "_mtry", j, "_mns", i)
      outdff[k/1000, 2] <- rwt$r.squared
    }
    outlosst[[j]] <- outdff
  }
  olss[[i]] <- bind_rows(outlosst)
}

outrf_contact <- bind_rows(olss)
write.csv(outrf_contact, "cateu_outrf_contact_ori.csv")


olss <- list()
outlosst <- list()
for(i in seq(3, 100, 3)){
  outdff <- data.frame(model = character(), r2 = numeric())
  for(j in seq(5, 20, 1)){
    outdff <- data.frame(model = character(), r2 = numeric())
    for(k in c(1000, 2000)){
      rwt <- ranger(phg~.-country-cgr-w8-phc-phs, data = sf3, num.trees = k, importance = "permutation", num.threads = as.integer(Sys.getenv("NSLOTS")), mtry = j, min.node.size = i, seed = 362, case.weights = sf2$w8, holdout = T, splitrule = "variance")
      outdff[k/1000, 1] <- paste0("trees", k, "_mtry", j, "_mns", i)
      outdff[k/1000, 2] <- rwt$r.squared
    }
    outlosst[[j]] <- outdff
  }
  olss[[i]] <- bind_rows(outlosst)
}

outrf_hygiene <- bind_rows(olss)
write.csv(outrf_hygiene, "cateu_outrf_hygiene_ori.csv")

olss <- list()
outlosst <- list()
for(i in seq(3, 100, 3)){
  outdff <- data.frame(model = character(), r2 = numeric())
  for(j in seq(5, 20, 1)){
    outdff <- data.frame(model = character(), r2 = numeric())
    for(k in c(1000, 2000)){
      rwt <- ranger(phs~.-country-cgr-w8-phg-phc, data = sf3, num.trees = k, importance = "permutation", num.threads = as.integer(Sys.getenv("NSLOTS")), mtry = j, min.node.size = i, seed = 362, case.weights = sf2$w8, holdout = T, splitrule = "variance")
      outdff[k/1000, 1] <- paste0("trees", k, "_mtry", j, "_mns", i)
      outdff[k/1000, 2] <- rwt$r.squared
    }
    outlosst[[j]] <- outdff
  }
  olss[[i]] <- bind_rows(outlosst)
}

outrf_policy <- bind_rows(olss)
write.csv(outrf_policy, "cateu_outrf_policy_ori.csv")


# 
sf3 <- subset(sf2, sf2$cgr == "CONF")

olss <- list()
outlosst <- list()
for(i in seq(3, 100, 3)){
  outdff <- data.frame(model = character(), r2 = numeric())
  for(j in seq(5, 20, 1)){
    outdff <- data.frame(model = character(), r2 = numeric())
    for(k in c(1000, 2000)){
      rwt <- ranger(phc~.-country-cgr-w8-phs-phg, data = sf3, num.trees = k, importance = "permutation", num.threads = as.integer(Sys.getenv("NSLOTS")), mtry = j, min.node.size = i, seed = 362, case.weights = sf2$w8, holdout = T, splitrule = "variance")
      outdff[k/1000, 1] <- paste0("trees", k, "_mtry", j, "_mns", i)
      outdff[k/1000, 2] <- rwt$r.squared
    }
    outlosst[[j]] <- outdff
  }
  olss[[i]] <- bind_rows(outlosst)
}

outrf_contact <- bind_rows(olss)
write.csv(outrf_contact, "conf_outrf_contact_ori.csv")


olss <- list()
outlosst <- list()
for(i in seq(3, 100, 3)){
  outdff <- data.frame(model = character(), r2 = numeric())
  for(j in seq(5, 20, 1)){
    outdff <- data.frame(model = character(), r2 = numeric())
    for(k in c(1000, 2000)){
      rwt <- ranger(phg~.-country-cgr-w8-phc-phs, data = sf3, num.trees = k, importance = "permutation", num.threads = as.integer(Sys.getenv("NSLOTS")), mtry = j, min.node.size = i, seed = 362, case.weights = sf2$w8, holdout = T, splitrule = "variance")
      outdff[k/1000, 1] <- paste0("trees", k, "_mtry", j, "_mns", i)
      outdff[k/1000, 2] <- rwt$r.squared
    }
    outlosst[[j]] <- outdff
  }
  olss[[i]] <- bind_rows(outlosst)
}

outrf_hygiene <- bind_rows(olss)
write.csv(outrf_hygiene, "conf_outrf_hygiene_ori.csv")

olss <- list()
outlosst <- list()
for(i in seq(3, 100, 3)){
  outdff <- data.frame(model = character(), r2 = numeric())
  for(j in seq(5, 20, 1)){
    outdff <- data.frame(model = character(), r2 = numeric())
    for(k in c(1000, 2000)){
      rwt <- ranger(phs~.-country-cgr-w8-phg-phc, data = sf3, num.trees = k, importance = "permutation", num.threads = as.integer(Sys.getenv("NSLOTS")), mtry = j, min.node.size = i, seed = 362, case.weights = sf2$w8, holdout = T, splitrule = "variance")
      outdff[k/1000, 1] <- paste0("trees", k, "_mtry", j, "_mns", i)
      outdff[k/1000, 2] <- rwt$r.squared
    }
    outlosst[[j]] <- outdff
  }
  olss[[i]] <- bind_rows(outlosst)
}

outrf_policy <- bind_rows(olss)
write.csv(outrf_policy, "conf_outrf_policy_ori.csv")


# 
sf3 <- subset(sf2, sf2$cgr == "ES")

olss <- list()
outlosst <- list()
for(i in seq(3, 100, 3)){
  outdff <- data.frame(model = character(), r2 = numeric())
  for(j in seq(5, 20, 1)){
    outdff <- data.frame(model = character(), r2 = numeric())
    for(k in c(1000, 2000)){
      rwt <- ranger(phc~.-country-cgr-w8-phs-phg, data = sf3, num.trees = k, importance = "permutation", num.threads = as.integer(Sys.getenv("NSLOTS")), mtry = j, min.node.size = i, seed = 362, case.weights = sf2$w8, holdout = T, splitrule = "variance")
      outdff[k/1000, 1] <- paste0("trees", k, "_mtry", j, "_mns", i)
      outdff[k/1000, 2] <- rwt$r.squared
    }
    outlosst[[j]] <- outdff
  }
  olss[[i]] <- bind_rows(outlosst)
}

outrf_contact <- bind_rows(olss)
write.csv(outrf_contact, "es_outrf_contact_ori.csv")


olss <- list()
outlosst <- list()
for(i in seq(3, 100, 3)){
  outdff <- data.frame(model = character(), r2 = numeric())
  for(j in seq(5, 20, 1)){
    outdff <- data.frame(model = character(), r2 = numeric())
    for(k in c(1000, 2000)){
      rwt <- ranger(phg~.-country-cgr-w8-phc-phs, data = sf3, num.trees = k, importance = "permutation", num.threads = as.integer(Sys.getenv("NSLOTS")), mtry = j, min.node.size = i, seed = 362, case.weights = sf2$w8, holdout = T, splitrule = "variance")
      outdff[k/1000, 1] <- paste0("trees", k, "_mtry", j, "_mns", i)
      outdff[k/1000, 2] <- rwt$r.squared
    }
    outlosst[[j]] <- outdff
  }
  olss[[i]] <- bind_rows(outlosst)
}

outrf_hygiene <- bind_rows(olss)
write.csv(outrf_hygiene, "es_outrf_hygiene_ori.csv")

olss <- list()
outlosst <- list()
for(i in seq(3, 100, 3)){
  outdff <- data.frame(model = character(), r2 = numeric())
  for(j in seq(5, 20, 1)){
    outdff <- data.frame(model = character(), r2 = numeric())
    for(k in c(1000, 2000)){
      rwt <- ranger(phs~.-country-cgr-w8-phg-phc, data = sf3, num.trees = k, importance = "permutation", num.threads = as.integer(Sys.getenv("NSLOTS")), mtry = j, min.node.size = i, seed = 362, case.weights = sf2$w8, holdout = T, splitrule = "variance")
      outdff[k/1000, 1] <- paste0("trees", k, "_mtry", j, "_mns", i)
      outdff[k/1000, 2] <- rwt$r.squared
    }
    outlosst[[j]] <- outdff
  }
  olss[[i]] <- bind_rows(outlosst)
}

outrf_policy <- bind_rows(olss)
write.csv(outrf_policy, "es_outrf_policy_ori.csv")


# 
sf3 <- subset(sf2, sf2$cgr == "LATAM")

olss <- list()
outlosst <- list()
for(i in seq(3, 100, 3)){
  outdff <- data.frame(model = character(), r2 = numeric())
  for(j in seq(5, 20, 1)){
    outdff <- data.frame(model = character(), r2 = numeric())
    for(k in c(1000, 2000)){
      rwt <- ranger(phc~.-country-cgr-w8-phs-phg, data = sf3, num.trees = k, importance = "permutation", num.threads = as.integer(Sys.getenv("NSLOTS")), mtry = j, min.node.size = i, seed = 362, case.weights = sf2$w8, holdout = T, splitrule = "variance")
      outdff[k/1000, 1] <- paste0("trees", k, "_mtry", j, "_mns", i)
      outdff[k/1000, 2] <- rwt$r.squared
    }
    outlosst[[j]] <- outdff
  }
  olss[[i]] <- bind_rows(outlosst)
}

outrf_contact <- bind_rows(olss)
write.csv(outrf_contact, "latam_outrf_contact_ori.csv")


olss <- list()
outlosst <- list()
for(i in seq(3, 100, 3)){
  outdff <- data.frame(model = character(), r2 = numeric())
  for(j in seq(5, 20, 1)){
    outdff <- data.frame(model = character(), r2 = numeric())
    for(k in c(1000, 2000)){
      rwt <- ranger(phg~.-country-cgr-w8-phc-phs, data = sf3, num.trees = k, importance = "permutation", num.threads = as.integer(Sys.getenv("NSLOTS")), mtry = j, min.node.size = i, seed = 362, case.weights = sf2$w8, holdout = T, splitrule = "variance")
      outdff[k/1000, 1] <- paste0("trees", k, "_mtry", j, "_mns", i)
      outdff[k/1000, 2] <- rwt$r.squared
    }
    outlosst[[j]] <- outdff
  }
  olss[[i]] <- bind_rows(outlosst)
}

outrf_hygiene <- bind_rows(olss)
write.csv(outrf_hygiene, "latam_outrf_hygiene_ori.csv")

olss <- list()
outlosst <- list()
for(i in seq(3, 100, 3)){
  outdff <- data.frame(model = character(), r2 = numeric())
  for(j in seq(5, 20, 1)){
    outdff <- data.frame(model = character(), r2 = numeric())
    for(k in c(1000, 2000)){
      rwt <- ranger(phs~.-country-cgr-w8-phg-phc, data = sf3, num.trees = k, importance = "permutation", num.threads = as.integer(Sys.getenv("NSLOTS")), mtry = j, min.node.size = i, seed = 362, case.weights = sf2$w8, holdout = T, splitrule = "variance")
      outdff[k/1000, 1] <- paste0("trees", k, "_mtry", j, "_mns", i)
      outdff[k/1000, 2] <- rwt$r.squared
    }
    outlosst[[j]] <- outdff
  }
  olss[[i]] <- bind_rows(outlosst)
}

outrf_policy <- bind_rows(olss)
write.csv(outrf_policy, "latam_outrf_policy_ori.csv")


# 
sf3 <- subset(sf2, sf2$cgr == "ORT")

olss <- list()
outlosst <- list()
for(i in seq(3, 100, 3)){
  outdff <- data.frame(model = character(), r2 = numeric())
  for(j in seq(5, 20, 1)){
    outdff <- data.frame(model = character(), r2 = numeric())
    for(k in c(1000, 2000)){
      rwt <- ranger(phc~.-country-cgr-w8-phs-phg, data = sf3, num.trees = k, importance = "permutation", num.threads = as.integer(Sys.getenv("NSLOTS")), mtry = j, min.node.size = i, seed = 362, case.weights = sf2$w8, holdout = T, splitrule = "variance")
      outdff[k/1000, 1] <- paste0("trees", k, "_mtry", j, "_mns", i)
      outdff[k/1000, 2] <- rwt$r.squared
    }
    outlosst[[j]] <- outdff
  }
  olss[[i]] <- bind_rows(outlosst)
}

outrf_contact <- bind_rows(olss)
write.csv(outrf_contact, "ort_outrf_contact_ori.csv")


olss <- list()
outlosst <- list()
for(i in seq(3, 100, 3)){
  outdff <- data.frame(model = character(), r2 = numeric())
  for(j in seq(5, 20, 1)){
    outdff <- data.frame(model = character(), r2 = numeric())
    for(k in c(1000, 2000)){
      rwt <- ranger(phg~.-country-cgr-w8-phc-phs, data = sf3, num.trees = k, importance = "permutation", num.threads = as.integer(Sys.getenv("NSLOTS")), mtry = j, min.node.size = i, seed = 362, case.weights = sf2$w8, holdout = T, splitrule = "variance")
      outdff[k/1000, 1] <- paste0("trees", k, "_mtry", j, "_mns", i)
      outdff[k/1000, 2] <- rwt$r.squared
    }
    outlosst[[j]] <- outdff
  }
  olss[[i]] <- bind_rows(outlosst)
}

outrf_hygiene <- bind_rows(olss)
write.csv(outrf_hygiene, "ort_outrf_hygiene_ori.csv")

olss <- list()
outlosst <- list()
for(i in seq(3, 100, 3)){
  outdff <- data.frame(model = character(), r2 = numeric())
  for(j in seq(5, 20, 1)){
    outdff <- data.frame(model = character(), r2 = numeric())
    for(k in c(1000, 2000)){
      rwt <- ranger(phs~.-country-cgr-w8-phg-phc, data = sf3, num.trees = k, importance = "permutation", num.threads = as.integer(Sys.getenv("NSLOTS")), mtry = j, min.node.size = i, seed = 362, case.weights = sf2$w8, holdout = T, splitrule = "variance")
      outdff[k/1000, 1] <- paste0("trees", k, "_mtry", j, "_mns", i)
      outdff[k/1000, 2] <- rwt$r.squared
    }
    outlosst[[j]] <- outdff
  }
  olss[[i]] <- bind_rows(outlosst)
}

outrf_policy <- bind_rows(olss)
write.csv(outrf_policy, "ort_outrf_policy_ori.csv")


# 
sf3 <- subset(sf2, sf2$cgr == "PROTEU")

olss <- list()
outlosst <- list()
for(i in seq(3, 100, 3)){
  outdff <- data.frame(model = character(), r2 = numeric())
  for(j in seq(5, 20, 1)){
    outdff <- data.frame(model = character(), r2 = numeric())
    for(k in c(1000, 2000)){
      rwt <- ranger(phc~.-country-cgr-w8-phs-phg, data = sf3, num.trees = k, importance = "permutation", num.threads = as.integer(Sys.getenv("NSLOTS")), mtry = j, min.node.size = i, seed = 362, case.weights = sf2$w8, holdout = T, splitrule = "variance")
      outdff[k/1000, 1] <- paste0("trees", k, "_mtry", j, "_mns", i)
      outdff[k/1000, 2] <- rwt$r.squared
    }
    outlosst[[j]] <- outdff
  }
  olss[[i]] <- bind_rows(outlosst)
}

outrf_contact <- bind_rows(olss)
write.csv(outrf_contact, "proteu_outrf_contact_ori.csv")


olss <- list()
outlosst <- list()
for(i in seq(3, 100, 3)){
  outdff <- data.frame(model = character(), r2 = numeric())
  for(j in seq(5, 20, 1)){
    outdff <- data.frame(model = character(), r2 = numeric())
    for(k in c(1000, 2000)){
      rwt <- ranger(phg~.-country-cgr-w8-phc-phs, data = sf3, num.trees = k, importance = "permutation", num.threads = as.integer(Sys.getenv("NSLOTS")), mtry = j, min.node.size = i, seed = 362, case.weights = sf2$w8, holdout = T, splitrule = "variance")
      outdff[k/1000, 1] <- paste0("trees", k, "_mtry", j, "_mns", i)
      outdff[k/1000, 2] <- rwt$r.squared
    }
    outlosst[[j]] <- outdff
  }
  olss[[i]] <- bind_rows(outlosst)
}

outrf_hygiene <- bind_rows(olss)
write.csv(outrf_hygiene, "proteu_outrf_hygiene_ori.csv")

olss <- list()
outlosst <- list()
for(i in seq(3, 100, 3)){
  outdff <- data.frame(model = character(), r2 = numeric())
  for(j in seq(5, 20, 1)){
    outdff <- data.frame(model = character(), r2 = numeric())
    for(k in c(1000, 2000)){
      rwt <- ranger(phs~.-country-cgr-w8-phg-phc, data = sf3, num.trees = k, importance = "permutation", num.threads = as.integer(Sys.getenv("NSLOTS")), mtry = j, min.node.size = i, seed = 362, case.weights = sf2$w8, holdout = T, splitrule = "variance")
      outdff[k/1000, 1] <- paste0("trees", k, "_mtry", j, "_mns", i)
      outdff[k/1000, 2] <- rwt$r.squared
    }
    outlosst[[j]] <- outdff
  }
  olss[[i]] <- bind_rows(outlosst)
}

outrf_policy <- bind_rows(olss)
write.csv(outrf_policy, "proteu_outrf_policy_ori.csv")


# 
sf3 <- subset(sf2, sf2$cgr == "SA")

olss <- list()
outlosst <- list()
for(i in seq(3, 100, 3)){
  outdff <- data.frame(model = character(), r2 = numeric())
  for(j in seq(5, 20, 1)){
    outdff <- data.frame(model = character(), r2 = numeric())
    for(k in c(1000, 2000)){
      rwt <- ranger(phc~.-country-cgr-w8-phs-phg, data = sf3, num.trees = k, importance = "permutation", num.threads = as.integer(Sys.getenv("NSLOTS")), mtry = j, min.node.size = i, seed = 362, case.weights = sf2$w8, holdout = T, splitrule = "variance")
      outdff[k/1000, 1] <- paste0("trees", k, "_mtry", j, "_mns", i)
      outdff[k/1000, 2] <- rwt$r.squared
    }
    outlosst[[j]] <- outdff
  }
  olss[[i]] <- bind_rows(outlosst)
}

outrf_contact <- bind_rows(olss)
write.csv(outrf_contact, "sa_outrf_contact_ori.csv")


olss <- list()
outlosst <- list()
for(i in seq(3, 100, 3)){
  outdff <- data.frame(model = character(), r2 = numeric())
  for(j in seq(5, 20, 1)){
    outdff <- data.frame(model = character(), r2 = numeric())
    for(k in c(1000, 2000)){
      rwt <- ranger(phg~.-country-cgr-w8-phc-phs, data = sf3, num.trees = k, importance = "permutation", num.threads = as.integer(Sys.getenv("NSLOTS")), mtry = j, min.node.size = i, seed = 362, case.weights = sf2$w8, holdout = T, splitrule = "variance")
      outdff[k/1000, 1] <- paste0("trees", k, "_mtry", j, "_mns", i)
      outdff[k/1000, 2] <- rwt$r.squared
    }
    outlosst[[j]] <- outdff
  }
  olss[[i]] <- bind_rows(outlosst)
}

outrf_hygiene <- bind_rows(olss)
write.csv(outrf_hygiene, "sa_outrf_hygiene_ori.csv")

olss <- list()
outlosst <- list()
for(i in seq(3, 100, 3)){
  outdff <- data.frame(model = character(), r2 = numeric())
  for(j in seq(5, 20, 1)){
    outdff <- data.frame(model = character(), r2 = numeric())
    for(k in c(1000, 2000)){
      rwt <- ranger(phs~.-country-cgr-w8-phg-phc, data = sf3, num.trees = k, importance = "permutation", num.threads = as.integer(Sys.getenv("NSLOTS")), mtry = j, min.node.size = i, seed = 362, case.weights = sf2$w8, holdout = T, splitrule = "variance")
      outdff[k/1000, 1] <- paste0("trees", k, "_mtry", j, "_mns", i)
      outdff[k/1000, 2] <- rwt$r.squared
    }
    outlosst[[j]] <- outdff
  }
  olss[[i]] <- bind_rows(outlosst)
}

outrf_policy <- bind_rows(olss)
write.csv(outrf_policy, "sa_outrf_policy_ori.csv")
```

### Output

As the analyses were prepared elsewhere, the following lines of code read in the results which are relevant in choosing the optimal model.

```{r}
afis_p <- read_csv("afis_outrf_policy_ori.csv")
afis_h <- read_csv("afis_outrf_hygiene_ori.csv")
afis_c <- read_csv("afis_outrf_contact_ori.csv")

sa_p <- read_csv("sa_outrf_policy_ori.csv")
sa_h <- read_csv("sa_outrf_hygiene_ori.csv")
sa_c <- read_csv("sa_outrf_contact_ori.csv")

cateu_p <- read_csv("cateu_outrf_policy_ori.csv")
cateu_h <- read_csv("cateu_outrf_hygiene_ori.csv")
cateu_c <- read_csv("cateu_outrf_contact_ori.csv")

conf_p <- read_csv("conf_outrf_policy_ori.csv")
conf_h <- read_csv("conf_outrf_hygiene_ori.csv")
conf_c <- read_csv("conf_outrf_contact_ori.csv")

es_p <- read_csv("es_outrf_policy_ori.csv")
es_h <- read_csv("es_outrf_hygiene_ori.csv")
es_c <- read_csv("es_outrf_contact_ori.csv")

latam_p <- read_csv("latam_outrf_policy_ori.csv")
latam_h <- read_csv("latam_outrf_hygiene_ori.csv")
latam_c <- read_csv("latam_outrf_contact_ori.csv")

ort_p <- read_csv("ort_outrf_policy_ori.csv")
ort_h <- read_csv("ort_outrf_hygiene_ori.csv")
ort_c <- read_csv("ort_outrf_contact_ori.csv")

proteu_p <- read_csv("proteu_outrf_policy_ori.csv")
proteu_h <- read_csv("proteu_outrf_hygiene_ori.csv")
proteu_c <- read_csv("proteu_outrf_contact_ori.csv")
```

## Variable importance plots

This section presents variable importance plots for each region of Inglehart-Welzel (2020) cultural map. Firstly we check which model provided optimal results with respect to *R2*, followed by calculating permutation variable importance based on these optimal models.

### African-Islamic countries

```{r}
library(plotly)

afis_c[which.max(afis_c$r2), ] #.131
afis_p[which.max(afis_p$r2), ] #-.0225 - highly suboptimal model
afis_h[which.max(afis_h$r2), ] #.201

sf3 <- subset(sf2, cgr == "AFIS")
afis_con <- ranger(phc~.-country-cgr-w8-phg-phs, data = sf3, num.trees = 1000, importance = "permutation", num.threads = 10, mtry = 9, min.node.size = 12, seed = 362, case.weights = sf3$w8, holdout = T, splitrule = "variance")
afis_hyg <- ranger(phg~.-country-cgr-w8-phc-phs, data = sf3, num.trees = 1000, importance = "permutation", num.threads = 10, mtry = 8, min.node.size = 9, seed = 362, case.weights = sf3$w8, holdout = T, splitrule = "variance")
afis_pol <- ranger(phs~.-country-cgr-w8-phc-phg, data = sf3, num.trees = 2000, importance = "permutation", num.threads = 10, mtry = 5, min.node.size = 6, seed = 362, case.weights = sf3$w8, holdout = T, splitrule = "variance")
```

### Catholic European countries

```{r}
cateu_c[which.max(cateu_c$r2), ] #.195
cateu_p[which.max(cateu_p$r2), ] #.167
cateu_h[which.max(cateu_h$r2), ] #.163

sf3 <- subset(sf2, cgr == "CATEU")
cateu_con <- ranger(phc~.-country-cgr-w8-phg-phs, data = sf3, num.trees = 1000, importance = "permutation", num.threads = 10, mtry = 11, min.node.size = 78, seed = 362, case.weights = sf3$w8, holdout = T, splitrule = "variance")
cateu_hyg <- ranger(phg~.-country-cgr-w8-phc-phs, data = sf3, num.trees = 1000, importance = "permutation", num.threads = 10, mtry = 8, min.node.size = 30, seed = 362, case.weights = sf3$w8, holdout = T, splitrule = "variance")
cateu_pol <- ranger(phs~.-country-cgr-w8-phc-phg, data = sf3, num.trees = 2000, importance = "permutation", num.threads = 10, mtry = 5, min.node.size = 6, seed = 362, case.weights = sf3$w8, holdout = T, splitrule = "variance")
```

### Protestant European countries

```{r}
proteu_c[which.max(proteu_c$r2), ] #.105
proteu_p[which.max(proteu_p$r2), ] #.112
proteu_h[which.max(proteu_h$r2), ] #.116

sf3 <- subset(sf2, cgr == "PROTEU")
proteu_con <- ranger(phc~.-country-cgr-w8-phg-phs, data = sf3, num.trees = 1000, importance = "permutation", num.threads = 10, mtry = 5, min.node.size = 15, seed = 362, case.weights = sf3$w8, holdout = T, splitrule = "variance")
proteu_hyg <- ranger(phg~.-country-cgr-w8-phc-phs, data = sf3, num.trees = 2000, importance = "permutation", num.threads = 10, mtry = 7, min.node.size = 3, seed = 362, case.weights = sf3$w8, holdout = T, splitrule = "variance")
proteu_pol <- ranger(phs~.-country-cgr-w8-phc-phg, data = sf3, num.trees = 1000, importance = "permutation", num.threads = 10, mtry = 5, min.node.size = 6, seed = 362, case.weights = sf3$w8, holdout = T, splitrule = "variance")
```

### English-speaking countries

```{r}
es_c[which.max(es_c$r2), ] #.247
es_p[which.max(es_p$r2), ] #.082
es_h[which.max(es_h$r2), ] #.187

sf3 <- subset(sf2, cgr == "ES")
es_con <- ranger(phc~.-country-cgr-w8-phg-phs, data = sf3, num.trees = 1000, importance = "permutation", num.threads = 10, mtry = 7, min.node.size = 57, seed = 362, case.weights = sf3$w8, holdout = T, splitrule = "variance")
es_hyg <- ranger(phg~.-country-cgr-w8-phc-phs, data = sf3, num.trees = 1000, importance = "permutation", num.threads = 10, mtry = 6, min.node.size = 21, seed = 362, case.weights = sf3$w8, holdout = T, splitrule = "variance")
es_pol <- ranger(phs~.-country-cgr-w8-phc-phg, data = sf3, num.trees = 2000, importance = "permutation", num.threads = 10, mtry = 5, min.node.size = 60, seed = 362, case.weights = sf3$w8, holdout = T, splitrule = "variance")
```

### West and South Asian countries

```{r}
sa_c[which.max(sa_c$r2), ] #.105
sa_p[which.max(sa_p$r2), ] #.305
sa_h[which.max(sa_h$r2), ] #.217

sf3 <- subset(sf2, cgr == "SA")
sa_con <- ranger(phc~.-country-cgr-w8-phg-phs, data = sf3, num.trees = 2000, importance = "permutation", num.threads = 10, mtry = 6, min.node.size = 6, seed = 362, case.weights = sf3$w8, holdout = T, splitrule = "variance")
sa_hyg <- ranger(phg~.-country-cgr-w8-phc-phs, data = sf3, num.trees = 1000, importance = "permutation", num.threads = 10, mtry = 5, min.node.size = 3, seed = 362, case.weights = sf3$w8, holdout = T, splitrule = "variance")
sa_pol <- ranger(phs~.-country-cgr-w8-phc-phg, data = sf3, num.trees = 1000, importance = "permutation", num.threads = 10, mtry = 5, min.node.size = 3, seed = 362, case.weights = sf3$w8, holdout = T, splitrule = "variance")
```

### Orthodox European countries

```{r}
ort_c[which.max(ort_c$r2), ] #.062
ort_p[which.max(ort_p$r2), ] #.114
ort_h[which.max(ort_h$r2), ] #.126

sf3 <- subset(sf2, cgr == "ORT")
ort_con <- ranger(phc~.-country-cgr-w8-phg-phs, data = sf3, num.trees = 1000, importance = "permutation", num.threads = 10, mtry = 7, min.node.size = 9, seed = 362, case.weights = sf3$w8, holdout = T, splitrule = "variance")
ort_hyg <- ranger(phg~.-country-cgr-w8-phc-phs, data = sf3, num.trees = 1000, importance = "permutation", num.threads = 10, mtry = 5, min.node.size = 3, seed = 362, case.weights = sf3$w8, holdout = T, splitrule = "variance")
ort_pol <- ranger(phs~.-country-cgr-w8-phc-phg, data = sf3, num.trees = 1000, importance = "permutation", num.threads = 10, mtry = 20, min.node.size = 51, seed = 362, case.weights = sf3$w8, holdout = T, splitrule = "variance")
```

### Latin American countries

```{r}
latam_c[which.max(latam_c$r2), ] #.093
latam_p[which.max(latam_p$r2), ] #.084
latam_h[which.max(latam_h$r2), ] #.138

sf3 <- subset(sf2, cgr == "LATAM")
latam_con <- ranger(phc~.-country-cgr-w8-phg-phs, data = sf3, num.trees = 2000, importance = "permutation", num.threads = 10, mtry = 5, min.node.size = 93, seed = 362, case.weights = sf3$w8, holdout = T, splitrule = "variance")
latam_hyg <- ranger(phg~.-country-cgr-w8-phc-phs, data = sf3, num.trees = 1000, importance = "permutation", num.threads = 10, mtry = 5, min.node.size = 27, seed = 362, case.weights = sf3$w8, holdout = T, splitrule = "variance")
latam_pol <- ranger(phs~.-country-cgr-w8-phc-phg, data = sf3, num.trees = 1000, importance = "permutation", num.threads = 10, mtry = 8, min.node.size = 69, seed = 362, case.weights = sf3$w8, holdout = T, splitrule = "variance")
```

### Confucian countries

```{r}
conf_c[which.max(conf_c$r2), ] #.220
conf_p[which.max(conf_p$r2), ] #.176
conf_h[which.max(conf_h$r2), ] #.281

sf3 <- subset(sf2, cgr == "SA")
conf_con <- ranger(phc~.-country-cgr-w8-phg-phs, data = sf3, num.trees = 1000, importance = "permutation", num.threads = 10, mtry = 11, min.node.size = 3, seed = 362, case.weights = sf3$w8, holdout = T, splitrule = "variance")
conf_hyg <- ranger(phg~.-country-cgr-w8-phc-phs, data = sf3, num.trees = 2000, importance = "permutation", num.threads = 10, mtry = 10, min.node.size = 3, seed = 362, case.weights = sf3$w8, holdout = T, splitrule = "variance")
conf_pol <- ranger(phs~.-country-cgr-w8-phc-phg, data = sf3, num.trees = 1000, importance = "permutation", num.threads = 10, mtry = 11, min.node.size = 6, seed = 362, case.weights = sf3$w8, holdout = T, splitrule = "variance")
```

# Variable importance plots

The following plot represent permutation variable importance of studied predictors. More about permutation variable importance can be found [here](https://academic.oup.com/bioinformatics/article-abstract/26/10/1340/193348). Although the importance estimates across models are not directly comparable as they are bound to error estimate, the substantial differences in patterns could suggest that importance of our predictors varies across cultural regions.

Firstly, one can notice the difference in relative heights of columns, which is lowest among Latin American countries. This is in line with somewhat lower *R2* values established in these countries and indicates that our predictors were less effective in this region. 

Secondly, it is easy to notice a relatively similar patterns across the cultural map: variables ranging from CRT to moral circle on the x-axis of the plot exhibit a very limited contribution to the accuracy of prediction. On the other hand, contribution of remaining predictors seems to substantially vary, both with respect to the specific criterion and cultural region. Nevertheless, variables reflecting morality, social belonging, open-mindedness and collective narcissism seem to be among the most substantial predictors of attitudinal and behavioral responses to COVID-19 in our data set.

The plot is interactive - depending on the interest or purpose, readers can turn on and off specific columns, zoom on variables of interest etc.

```{r}
vimpp_c <- data.frame(afis_contact = afis_con$variable.importance, afis_hygiene = afis_hyg$variable.importance, afis_policy = afis_pol$variable.importance,
                         conf_contact = conf_con$variable.importance, conf_hygiene = conf_hyg$variable.importance, conf_policy = conf_pol$variable.importance,
                         cateu_contact = cateu_con$variable.importance, cateu_hygiene = cateu_hyg$variable.importance, cateu_policy = cateu_pol$variable.importance,
                         proteu_contact = proteu_con$variable.importance, proteu_hygiene = proteu_hyg$variable.importance, proteu_policy = proteu_pol$variable.importance,
                         sa_contact = sa_con$variable.importance, sa_hygiene = sa_hyg$variable.importance, sa_policy = sa_pol$variable.importance,
                         es_contact = es_con$variable.importance, es_hygiene = es_hyg$variable.importance, es_policy = es_pol$variable.importance,
                         latam_contact = latam_con$variable.importance, latam_hygiene = latam_hyg$variable.importance, latam_policy = latam_pol$variable.importance,
                         ort_contact = ort_con$variable.importance, ort_hygiene = ort_hyg$variable.importance, ort_policy = ort_pol$variable.importance)

vimpp_c$var <- c("collective narcissism", "conspiracy theories", "open-mindedness", "morality - cooperation", "belonging", "selfcontrol", "narcissism - admiration", "narcissism - rivalry", "moral identity - internalization", "moral identity - symbolization", "optimism", "risk perception", "national identity", "self-esteem", "SES", "moral circle", "health", "political ideology", "CRT", "tested positive", "knows positive", "urban residence", "marital status", "employment status", "age", "children", "sex")
vp2 <- pivot_longer(vimpp_c, 1:24)
vp2 <- separate(vp2, "name", c("region", "criterion"), sep = "_")
vp2$region <- factor(vp2$region, levels = c("afis", "ort", "cateu", "proteu", "latam", "es", "sa", "conf"), labels = c("African-Islamic", "Orthodox Europe", "Catholic Europe", "Protestant Europe", "Latin America", "English-Speaking", "West and South Asia", "Confucian"))

```

```{r fig.width=9, fig.height=12}
plt <- ggplot(vp2, aes(x = var, y = value, fill = criterion)) + 
        geom_bar(stat = "identity", color = "black", position = "dodge") +
        theme_bw() +
        theme(axis.text.x = element_text(angle = 90, vjust = .5, hjust = 1, size = 12), text = element_text(family = "serif", size = 12)) +
        xlab("") +
        ylab("permutation importance") +
        scale_fill_manual("criterion", values = c("white", "gray50", "black")) + 
        facet_wrap(.~region, nrow = 4)
ggplotly(plt)
```

# Partial dependence plots

Finally, we visualized our findings in the form of partial dependence plots, which can help with interpretation of the relationships between predictors and our three criteria. Relationships with **avoiding contact** are shown in <span style="color:red">**red**</span>, relationships with **maintaining hygiene** are colored in <span style="color:blue">**blue**</span>, while relationships with **policy support** are colored in <span style="color:green">**green**</span>.


## African-Islamic countries

![Partial dependence plot](C:/Users/xD/Documents/corona isabella exe/totplot_afis.png)


## Orthodox Europe

![Partial dependence plot](C:/Users/xD/Documents/corona isabella exe/totplot_ort.png)


## Catholic Europe

![Partial dependence plot](C:/Users/xD/Documents/corona isabella exe/totplot_cateu.png)


## Protestant Europe

![Partial dependence plot](C:/Users/xD/Documents/corona isabella exe/totplot_proteu.png)


## English-Speaking

![Partial dependence plot](C:/Users/xD/Documents/corona isabella exe/totplot_es.png)


## Latin America

![Partial dependence plot](C:/Users/xD/Documents/corona isabella exe/totplot_latam.png)


## Confucian

![Partial dependence plot](C:/Users/xD/Documents/corona isabella exe/totplot_conf.png)

## West and South Asia

![Partial dependence plot](C:/Users/xD/Documents/corona isabella exe/totplot_sa.png)

# SessionInfo

```{r}
sessionInfo()
```

# Thank you for your attention!
