# Supplementary material for: Predicting attitudinal and behavioral responses to COVID-19 pandemic using machine learning
Source: PNAS Nexus. 2022 Jul 5;1(3):pgac093. doi: 10.1093/pnasnexus/pgac093 (PMC9381137; doi:10.1093/pnasnexus/pgac093)
Supplement: pgac093_Supplemental_Files [file pgac093_supplemental_files.zip › Supplementary_materials_B._Data_cleaning.R]

# activating packages
sapply(c("haven", "dplyr", "mice", "careless", "psych"), library, character.only = T) 

# reading in the data
dat <- read_sav("ICSMP_cleaned_data_with_dates.sav", encoding = "latin1")

# excluding bots
dat2 <- subset(dat, att_check_nobots == 1|country %in% c("GH", "RO"))
dim(dat2)

# excluding participants with more than 25 % of missing inputs
dat3 <- dat2[-c(which(rowSums(is.na(dat2)) > .25*ncol(dat))), ]
dim(dat3)

# dealing with careless participants
dat4 <- dat3[-which(longstring(dat3[, names(dat3)[-grep("psuppo|hygie|contac|duration|att_check|sample_c|revision_c|country|ISO3", names(dat3))]]) > 10), ]
dim(dat4)

# dealing with too fast and too slow participants
describe(dat4$duration)
table(dat4$country)
table(dat4[is.na(dat4$duration), "country"])
dat5 <- subset(dat4, duration > quantile(dat4$duration, .025, na.rm = T) | country %in% c("AR", "BG", "BO", "BR3", "CL", "CO2", "CR", "CU", "DO", "EC", "GH", "GT", "HN", "IN", "IN2", "IT2", "MX2", "NI", "PA", "PE", "PR", "PY", "RO", "RU", "SV", "UY", "VE", "ZA"))
dat6 <- subset(dat5, duration < quantile(dat5$duration, .975, na.rm = T) | country %in% c("AR", "BG", "BO", "BR3", "CL", "CO2", "CR", "CU", "DO", "EC", "GH", "GT", "HN", "IN", "IN2", "IT2", "MX2", "NI", "PA", "PE", "PR", "PY", "RO", "RU", "SV", "UY", "VE", "ZA"))
dim(dat6)

# grouping countries to ensure sufficient N
as.data.frame(table(dat6$ISO3))[which(as.data.frame(table(dat6$ISO3))$Freq < 150), ]
dat6$ISO3 <- ifelse(dat6$ISO3 %in% c("BOL", "CHL", "ECU", "PER", "PRY", "URY", "VEN"), "LATAM", ifelse(dat6$ISO3 %in% c("CRI", "CUB", "DOM", "GTM", "HND", "NIC", "PAN", "PRI", "SLV"), "CENAM", dat6$ISO3))
as.data.frame(table(dat6$ISO3))

## Imputations
dat7 <- dat6[, sapply(dat6, is.numeric)]
dat7 <- as.data.frame(apply(dat7, 2, as.numeric))
dat7 <- cbind(dat7, dat6$ISO3)
dat7[is.na(dat7$CRT1), "CRT1"] <- 0
dat7[is.na(dat7$CRT2), "CRT2"] <- 0
dat7[is.na(dat7$CRT3), "CRT3"] <- 0
names(dat7)[90] <- "country"

m2 <- mice(dat7, maxit = 50, m = 1, method = "pmm", donors = 7)
m2a <- complete(m2, 1)
m2a[m2a$country == "GHA", "children"] <- median(m2a$children)
m2a[m2a$country == "CAN"|m2a$country == "BGR", "urban"] <- 1
m2a$sample_coding <- dat6$sample_coding

write.csv(m2a, "finaldata_pmm.csv")
