# Supplementary material for: Predicting attitudinal and behavioral responses to COVID-19 pandemic using machine learning
Source: PNAS Nexus. 2022 Jul 5;1(3):pgac093. doi: 10.1093/pnasnexus/pgac093 (PMC9381137; doi:10.1093/pnasnexus/pgac093)
Supplement: pgac093_Supplemental_Files [file pgac093_supplemental_files.zip › Supplementary_materials_E._Variable_importance_plots.R]

sapply(c("readr", "tidyr", "dplyr", "ggplot2", "ranger"), library, character.only = T)

cf <- read_csv("cf.csv")
sf <- cf[, 2:32]
names(sf)[c(10, 17, 18)] <- c("natid", "optim", "risk")
sf2 <- split.data.frame(sf, sf$country)

outlist <- list()   

for(i in seq_along(sf2)){
  dff <- sf2[[i]]
  set.seed(i)
  mn <- sample.int(nrow(dff), round(.8*nrow(dff), 0))
  dff$w8 <- 0
  dff[mn, "w8"] <- 1
  outlist[[i]] <- dff
}

sf2 <- bind_rows(outlist)

df <- read_csv("cf_rep.csv")
df <- df[, 2:32]
names(df)[c(10, 17, 18)] <- c("natid", "optim", "risk")
df2 <- split.data.frame(df, df$country)

outlist <- list()   

for(i in seq_along(df2)){
  dff <- df2[[i]]
  set.seed(i)
  mn <- sample.int(nrow(dff), round(.8*nrow(dff), 0))
  dff$w8 <- 0
  dff[mn, "w8"] <- 1
  outlist[[i]] <- dff
}

df2 <- bind_rows(outlist)

trainmod_con <- ranger(phc~.-country-w8-phg-phs, data = sf2, num.trees = 1000, importance = "permutation", num.threads = 10, mtry = 6, min.node.size = 75, seed = 362, case.weights = sf2$w8, holdout = T, splitrule = "variance")
trainmod_hyg <- ranger(phg~.-country-w8-phc-phs, data = sf2, num.trees = 2000, importance = "permutation", num.threads = 10, mtry = 6, min.node.size = 9, seed = 362, case.weights = sf2$w8, holdout = T, splitrule = "variance")
trainmod_pol <- ranger(phs~.-country-w8-phc-phg, data = sf2, num.trees = 1000, importance = "permutation", num.threads = 10, mtry = 7, min.node.size = 24, seed = 362, case.weights = sf2$w8, holdout = T, splitrule = "variance")

trainmod_con2 <- ranger(phc~.-country-w8-phg-phs, data = df2, num.trees = 1000, importance = "permutation", num.threads = 10, mtry = 7, min.node.size = 60, seed = 362, case.weights = df2$w8, holdout = T, splitrule = "variance")
trainmod_hyg2 <- ranger(phg~.-country-w8-phc-phs, data = df2, num.trees = 1000, importance = "permutation", num.threads = 10, mtry = 7, min.node.size = 15, seed = 362, case.weights = df2$w8, holdout = T, splitrule = "variance")
trainmod_pol2 <- ranger(phs~.-country-w8-phc-phg, data = df2, num.trees = 2000, importance = "permutation", num.threads = 10, mtry = 5, min.node.size = 3, seed = 362, case.weights = df2$w8, holdout = T, splitrule = "variance")

trainmod_con$r.squared #.134
trainmod_hyg$r.squared #.200
trainmod_pol$r.squared #.146

trainmod_con2$r.squared #.172
trainmod_hyg2$r.squared #.256
trainmod_pol2$r.squared #.124

vimpp <- data.frame(contact = trainmod_con$variable.importance, hygiene = trainmod_hyg$variable.importance, policy = trainmod_pol$variable.importance, contact2 = trainmod_con2$variable.importance, hygiene2 = trainmod_hyg2$variable.importance, policy2 = trainmod_pol2$variable.importance)
vimpp$var <- c("moral circle", "morality - cooperation", "moral identity - internalization", "moral identity - symbolization", "political ideology", "national identity", "conspiracy theories", "collective narcissism", "narcissism - admiration", "narcissism - rivalry", "self-esteem", "self-control", "optimism", "risk perception", "open-mindedness", "CRT", "belonging", "tested positive", "knows positive", "health", "SES - ladder", "urban residence", "marital status", "children", "employment status", "age", "sex")
vp2 <- pivot_longer(vimpp, 1:6)
vp2$group <- ifelse(vp2$name %in% c("contact2", "hygiene2", "policy2"), "representative", "complete")
vp2$name <- gsub("[0-9]", "", vp2$name)

cf <- read_csv("cfps.csv")
sf <- cf[, 2:33]
sf2 <- split.data.frame(sf, sf$country)

outlist <- list()   

for(i in seq_along(sf2)){
  dff <- sf2[[i]]
  set.seed(i)
  mn <- sample.int(nrow(dff), round(.8*nrow(dff), 0))
  dff$w8 <- 0
  dff[mn, "w8"] <- 1
  outlist[[i]] <- dff
}

sf2 <- bind_rows(outlist)

early_p <- read_csv("early_outrf_policy_ori.csv")
early_h <- read_csv("early_outrf_hygiene_ori.csv")
early_c <- read_csv("early_outrf_contact_ori.csv")

adv_p <- read_csv("adv_outrf_policy_ori.csv")
adv_h <- read_csv("adv_outrf_hygiene_ori.csv")
adv_c <- read_csv("adv_outrf_contact_ori.csv")

early_c[which.max(early_c$r2), ] #.045
early_p[which.max(early_p$r2), ] #.272
early_h[which.max(early_h$r2), ] #.138

sf3 <- subset(sf2, cgr == "early")
early_con <- ranger(phc~.-country-cgr-w8-phg-phs, data = sf3, num.trees = 1000, importance = "permutation", num.threads = 10, mtry = 8, min.node.size = 93, seed = 362, case.weights = sf3$w8, holdout = T, splitrule = "variance")
early_hyg <- ranger(phg~.-country-cgr-w8-phc-phs, data = sf3, num.trees = 1000, importance = "permutation", num.threads = 10, mtry = 5, min.node.size = 96, seed = 362, case.weights = sf3$w8, holdout = T, splitrule = "variance")
early_pol <- ranger(phs~.-country-cgr-w8-phc-phg, data = sf3, num.trees = 1000, importance = "permutation", num.threads = 10, mtry = 5, min.node.size = 3, seed = 362, case.weights = sf3$w8, holdout = T, splitrule = "variance")

adv_c[which.max(adv_c$r2), ] #.129
adv_p[which.max(adv_p$r2), ] #.173
adv_h[which.max(adv_h$r2), ] #-.043

sf3 <- subset(sf2, cgr == "advanced")
adv_con <- ranger(phc~.-country-cgr-w8-phg-phs, data = sf3, num.trees = 1000, importance = "permutation", num.threads = 10, mtry = 6, min.node.size = 21, seed = 362, case.weights = sf3$w8, holdout = T, splitrule = "variance")
adv_hyg <- ranger(phg~.-country-cgr-w8-phc-phs, data = sf3, num.trees = 1000, importance = "permutation", num.threads = 10, mtry = 5, min.node.size = 15, seed = 362, case.weights = sf3$w8, holdout = T, splitrule = "variance")
adv_pol <- ranger(phs~.-country-cgr-w8-phc-phg, data = sf3, num.trees = 1000, importance = "permutation", num.threads = 10, mtry = 6, min.node.size = 6, seed = 362, case.weights = sf3$w8, holdout = T, splitrule = "variance")


vimpp_c <- data.frame(early_contact = early_con$variable.importance, early_hygiene = early_hyg$variable.importance, early_policy = early_pol$variable.importance,
                      adv_contact = adv_con$variable.importance, adv_hygiene = adv_hyg$variable.importance, adv_policy = adv_pol$variable.importance)

vimpp_c$var <- c("collective narcissism", "conspiracy theories", "open-mindedness", "morality - cooperation", "belonging", "self-control", "narcissism - admiration", "narcissism - rivalry", "moral identity - internalization", "moral identity - symbolization", "optimism", "risk perception", "national identity", "self-esteem", "SES - ladder", "moral circle", "health", "political ideology", "CRT", "tested positive", "knows positive", "urban residence", "marital status", "employment status", "age", "children", "sex")
vp2a <- pivot_longer(vimpp_c, 1:6)
vp2a <- separate(vp2a, "name", c("group", "name"), sep = "_")
vp2a$group <- ifelse(vp2a$group== "adv", "advanced", vp2a$group)

vpx <- bind_rows(vp2, vp2a)
vpx$group <- factor(vpx$group, levels = c("complete", "representative", "early", "advanced"), labels = c("complete data", "representative samples", "early stage of the pandemic", "advanced stage of the pandemic"))

vipp2 <- ggplot(vpx, aes(x = var, y = value, fill = name)) + 
  geom_bar(stat = "identity", color = "black", position = "dodge") +
  theme_bw() +
  theme(axis.text.x = element_text(angle = 90, vjust = .5, hjust = 1, size = 12), 
        text = element_text(family = "serif", size = 12),
        panel.grid.major.x = element_blank()) +
  xlab("") +
  ylab("permutation importance") +
  scale_fill_manual("criterion", values = c("white", "gray50", "black")) + 
  facet_wrap(.~group, nrow = 4) +
  geom_vline(xintercept = c(seq(1.5, 30.5, 1)), lty = 3, col = "gray85")

ggsave("varimplot_abd_final_aft.png", vipp2, dpi = 400, width = 17, height = 15, units = "cm")
