# Supplementary material for: Predicting attitudinal and behavioral responses to COVID-19 pandemic using machine learning
Source: PNAS Nexus. 2022 Jul 5;1(3):pgac093. doi: 10.1093/pnasnexus/pgac093 (PMC9381137; doi:10.1093/pnasnexus/pgac093)
Supplement: pgac093_Supplemental_Files [file pgac093_supplemental_files.zip › Supplementary_materials_C._Factor_analyses/Supplementary materials C.2 - Representative samples only.R]

lapply(c("dplyr", "psych", "lavaan", "semTools", "semPlot", "readr", "seminr"), library, character.only = T) 
pls2 <- read_csv("finaldata_pmm.csv")
pls2 <- pls2[order(pls2$country), ]
pls2 <- subset(pls2, sex1 < 3)
pls2 <- subset(pls2, sample_coding == "A")
table(pls2$sex1)
describe(pls2$age)
describe(pls2, IQR = T)

#### contact ####

# step 1
pls2$contact2r <- 10-pls2$contact2
phc <- 'phc =~ contact1 + contact2r + contact3 + contact4 + contact5'
phymod <- cfa(phc, estimator = "MLR", data = pls2, std.lv = T, cluster = "country")
fitmeasures(phymod, fit.measures = c("chisq.scaled", "df.scaled", "cfi.robust", "rmsea.ci.upper.robust", "srmr")) 

#  chisq.scaled             df.scaled            cfi.robust rmsea.ci.upper.robust 
#    619.554                 5.000                 0.935                 0.136 

#    srmr 
#    0.039 

miobj <- modindices(phymod)
top_n(miobj, 3, mi)

phc <- 'phc =~ contact1 + contact2r + contact3 + contact4 + contact5
        contact4 ~~ contact5'
phymod <- cfa(phc, estimator = "MLR", data = pls2, std.lv = T, cluster = "country")
fitmeasures(phymod, fit.measures = c("chisq.scaled", "df.scaled", "cfi.robust", "rmsea.ci.upper.robust", "srmr"))

#          chisq.scaled             df.scaled            cfi.robust rmsea.ci.upper.robust                  srmr 
#               101.125                 4.000                 0.984                 0.082                 0.021 


semPaths(phymod, what = "std", edge.label.cex = 1.2, label.cex = 1.2)
reliability(phymod)

physical <- estimate_lavaan_ten_berge(phymod)$scores

#### hygiene ####

# step 1
phg <- 'phg =~ hygiene1 + hygiene2 + hygiene3 + hygiene4 + hygiene5'
phgmod <- cfa(phg, estimator = "MLR", data = pls2, std.lv = T, cluster = "country")
fitmeasures(phgmod, fit.measures = c("chisq.scaled", "df.scaled", "cfi.robust", "rmsea.ci.upper.robust", "srmr")) 

#          chisq.scaled             df.scaled            cfi.robust rmsea.ci.upper.robust                  srmr 
#               122.209                 5.000                 0.970                 0.129                 0.040 


miobj <- modindices(phgmod)
top_n(miobj, 3, mi)

phg <- 'phg =~ hygiene1 + hygiene2 + hygiene3 + hygiene4 + hygiene5
        hygiene1 ~~ hygiene2'
phgmod <- cfa(phg, estimator = "MLR", data = pls2, std.lv = T, cluster = "country")
fitmeasures(phgmod, fit.measures = c("chisq.scaled", "df.scaled", "cfi.robust", "rmsea.ci.upper.robust", "srmr")) 

#          chisq.scaled             df.scaled            cfi.robust rmsea.ci.upper.robust                  srmr 
#                29.772                 4.000                 0.997                 0.056                 0.012

semPaths(phgmod, what = "std", edge.label.cex = 1.2, label.cex = 1.2)
reliability(phgmod)

hygiene <- estimate_lavaan_ten_berge(phgmod)$scores

#### policy ####
phs <- 'phs =~ psupport1 + psupport2 + psupport3 + psupport4 + psupport5'
phsmod <- cfa(phs, estimator = "MLR", data = pls2, std.lv = T, cluster = "country")
fitmeasures(phsmod, fit.measures = c("chisq.scaled", "df.scaled", "cfi.robust", "rmsea.ci.upper.robust", "srmr"))

# chisq.scaled             df.scaled            cfi.robust rmsea.ci.upper.robust                  srmr 
#      112.959                 5.000                 0.976                 0.129                 0.023 

miobj <- modindices(phsmod)
top_n(miobj, 3, mi)

phs <- 'phs =~ psupport1 + psupport2 + psupport3 + psupport4 + psupport5
        psupport4 ~~ psupport5'
phsmod <- cfa(phs, estimator = "MLR", data = pls2, std.lv = T, cluster = "country")
fitmeasures(phsmod, fit.measures = c("chisq.scaled", "df.scaled", "cfi.robust", "rmsea.ci.upper.robust", "srmr"))

#          chisq.scaled             df.scaled            cfi.robust rmsea.ci.upper.robust                  srmr 
#                22.936                 4.000                 0.996                 0.075                 0.011 


semPaths(phsmod, what = "std", edge.label.cex = 1.2, label.cex = 1.2)
reliability(phsmod)

policy <- estimate_lavaan_ten_berge(phsmod)$scores

#### collective narcissism & conspiracy theories ####
cns <- 'cons =~ ctheory1 + ctheory2 + ctheory3 + ctheory4
        coln =~ cnarc1 + cnarc2 + cnarc3'
cnsmod <- cfa(cns, estimator = "MLR", data = pls2, std.lv = T, cluster = "country")
fitmeasures(cnsmod, fit.measures = c("chisq.scaled", "df.scaled", "cfi.robust", "rmsea.ci.upper.robust", "srmr")) 

#          chisq.scaled             df.scaled            cfi.robust rmsea.ci.upper.robust                  srmr 
#               171.923                13.000                    NA                 0.071                 0.019

semPaths(cnsmod, what = "std", edge.label.cex = 1.2, label.cex = 1.2) 
reliability(cnsmod)

cnar <- estimate_lavaan_ten_berge(cnsmod)$scores

#### open-mindedness ####

pls2$omind1 <- 10-pls2$omind1
pls2$omind5 <- 10-pls2$omind5
pls2$omind6 <- 10-pls2$omind6

om <- 'om =~ omind1 + omind2 + omind3 + omind4 + omind5 + omind6'
ommod <- cfa(om, estimator = "MLR", data = pls2, std.lv = T, cluster = "country")
fitmeasures(ommod, fit.measures = c("chisq.scaled", "df.scaled", "cfi.robust", "rmsea.ci.upper.robust", "srmr")) 

#          chisq.scaled             df.scaled            cfi.robust rmsea.ci.upper.robust                  srmr 
#              2115.368                 9.000                 0.766                 0.196                 0.097


miobj <- modindices(ommod)
top_n(miobj, 3, mi)

om <- 'om1 =~ omind2 + omind3 + omind4 + omind1 + omind5 + omind6
       omind5 ~~ omind6'
ommod <- cfa(om, estimator = "MLR", data = pls2, std.lv = T, cluster = "country")
fitmeasures(ommod, fit.measures = c("chisq.scaled", "df.scaled", "cfi.robust", "rmsea.ci.upper.robust", "srmr")) 

# chisq.scaled             df.scaled            cfi.robust rmsea.ci.upper.robust                  srmr 
#     1577.088                 8.000                 0.868                 0.158                 0.082

miobj <- modindices(ommod)
top_n(miobj, 3, mi)

om <- 'om1 =~ omind2 + omind3 + omind4 + omind1 + omind5 + omind6
       omind5 ~~ omind6
       omind1 ~~ omind6'
ommod <- cfa(om, estimator = "MLR", data = pls2, std.lv = T, cluster = "country")
fitmeasures(ommod, fit.measures = c("chisq.scaled", "df.scaled", "cfi.robust", "rmsea.ci.upper.robust", "srmr")) 

#chisq.scaled             df.scaled            cfi.robust rmsea.ci.upper.robust                  srmr 
#     645.213                 7.000                 0.935                 0.121                 0.055 

miobj <- modindices(ommod)
top_n(miobj, 3, mi)

om <- 'om1 =~ omind2 + omind3 + omind4 + omind1 + omind5 + omind6
       omind5 ~~ omind6
       omind1 ~~ omind6
       omind1 ~~ omind5'
ommod <- cfa(om, estimator = "MLR", data = pls2, std.lv = T, cluster = "country")
fitmeasures(ommod, fit.measures = c("chisq.scaled", "df.scaled", "cfi.robust", "rmsea.ci.upper.robust", "srmr")) 

#          chisq.scaled             df.scaled            cfi.robust rmsea.ci.upper.robust                  srmr 
#                17.547                 6.000                 0.999                 0.027                 0.006 

semPaths(ommod, what = "std", edge.label.cex = 1.2, label.cex = 1.2)
reliability(ommod)

omind <- estimate_lavaan_ten_berge(ommod)$scores

#### morality as cooperation ####
mcw <- 'mcoop =~ mcoop1 + mcoop2 + mcoop3 + mcoop4 + mcoop5 + mcoop6 + mcoop7'
mcwmod <- cfa(mcw, estimator = "MLR", data = pls2, std.lv = T, cluster = "country")
fitmeasures(mcwmod, fit.measures = c("chisq.scaled", "df.scaled", "cfi.robust", "rmsea.ci.upper.robust", "srmr")) 

#          chisq.scaled             df.scaled            cfi.robust rmsea.ci.upper.robust                  srmr 
#              1237.719                14.000                 0.765                 0.188                 0.094

mcw <- 'mcoop =~ mcoop1 + mcoop2 + mcoop3 + mcoop4 + mcoop5'
mcwmod <- cfa(mcw, estimator = "MLR", data = pls2, std.lv = T, cluster = "country")
fitmeasures(mcwmod, fit.measures = c("chisq.scaled", "df.scaled", "cfi.robust", "rmsea.ci.upper.robust", "srmr")) 

#          chisq.scaled             df.scaled            cfi.robust rmsea.ci.upper.robust                  srmr 
#               137.536                 5.000                 0.962                 0.118                 0.026

miobj <- modindices(mcwmod)
top_n(miobj, 3, mi)

mcw <- 'mcoop =~ mcoop1 + mcoop2 + mcoop3 + mcoop4 + mcoop5
        mcoop1 ~~ mcoop2'

mcwmod <- cfa(mcw, estimator = "MLR", data = pls2, std.lv = T, cluster = "country")
fitmeasures(mcwmod, fit.measures = c("chisq.scaled", "df.scaled", "cfi.robust", "rmsea.ci.upper.robust", "srmr")) 

# chisq.scaled             df.scaled            cfi.robust rmsea.ci.upper.robust                  srmr 
#       60.414                 4.000                 0.987                 0.083                 0.017 

reliability(mcwmod)
semPaths(mcwmod, what = "std", edge.label.cex = 1.2, label.cex = 1.2) 

mcoop <- estimate_lavaan_ten_berge(mcwmod)$scores

#### belonging ####

sb <- 'sb =~ sbelong1 + sbelong2 + sbelong3 + sbelong4'
sbmod <- cfa(sb, estimator = "MLR", data = pls2, std.lv = T, cluster = "country")
fitmeasures(sbmod, fit.measures = c("chisq.scaled", "df.scaled", "cfi.robust", "rmsea.ci.upper.robust", "srmr")) 

# chisq.scaled             df.scaled            cfi.robust rmsea.ci.upper.robust                  srmr 
#       70.942                 2.000                 0.990                 0.116                 0.014 

miobj <- modindices(sbmod)
top_n(miobj, 3, mi)

sb <- 'sb =~ sbelong1 + sbelong2 + sbelong3 + sbelong4
       sbelong1 ~~ sbelong3'
sbmod <- cfa(sb, estimator = "MLR", data = pls2, std.lv = T, cluster = "country")
fitmeasures(sbmod, fit.measures = c("chisq.scaled", "df.scaled", "cfi.robust", "rmsea.ci.upper.robust", "srmr")) 

#          chisq.scaled             df.scaled            cfi.robust rmsea.ci.upper.robust                  srmr 
#                 0.090                 1.000                 1.000                 0.000                 0.001 

semPaths(sbmod, what = "std", edge.label.cex = 1.2, label.cex = 1.2)
reliability(sbmod)

belong <- estimate_lavaan_ten_berge(sbmod)$scores

#### self-control ####

pls2$slfcont3 <- 10-pls2$slfcont3
pls2$slfcont4 <- 10-pls2$slfcont4
tsc <- 'tsc =~ slfcont1 + slfcont2 + slfcont3 + slfcont4'
tscmod <- cfa(tsc, estimator = "MLR", data = pls2, std.lv = T, cluster = "country")
fitmeasures(tscmod, fit.measures = c("chisq.scaled", "df.scaled", "cfi.robust", "rmsea.ci.upper.robust", "srmr"))

#          chisq.scaled             df.scaled            cfi.robust rmsea.ci.upper.robust                  srmr 
#                92.391                 2.000                 0.902                 0.193                 0.042 

miobj <- modindices(tscmod)
top_n(miobj, 3, mi)

tsc <- 'tsc =~ slfcont1 + slfcont2 + slfcont3 + slfcont4
        slfcont1 ~~ slfcont4'
tscmod <- cfa(tsc, estimator = "MLR", data = pls2, std.lv = T, cluster = "country")
fitmeasures(tscmod, fit.measures = c("chisq.scaled", "df.scaled", "cfi.robust", "rmsea.ci.upper.robust", "srmr"))

#chisq.scaled             df.scaled            cfi.robust rmsea.ci.upper.robust                  srmr 
#       9.841                 1.000                 0.985                 0.146                 0.020

semPaths(tscmod, what = "std", edge.label.cex = 1.2, label.cex = 1.2) 
reliability(tscmod)

selfcontrol <- estimate_lavaan_ten_berge(tscmod)$scores

#### narcissism ####

nar <- 'nar1 =~ narc2 + narc4 + narc5 
        nar2 =~ narc1 + narc3 + narc6'
narmod <- cfa(nar, estimator = "MLR", data = pls2, std.lv = T, cluster = "country")
fitmeasures(narmod, fit.measures = c("chisq.scaled", "df.scaled", "cfi.robust", "rmsea.ci.upper.robust", "srmr"))

#          chisq.scaled             df.scaled            cfi.robust rmsea.ci.upper.robust                  srmr 
#               163.636                 8.000                 0.955                 0.113                 0.040 

miobj <- modindices(narmod)
top_n(miobj, 3, mi)

nar <- 'admire =~ narc2 + narc4 + narc5 
        rival =~ narc1 + narc3 + narc6
        narc3 ~~ narc6'
narmod <- cfa(nar, estimator = "MLR", data = pls2, std.lv = T, cluster = "country")
fitmeasures(narmod, fit.measures = c("chisq.scaled", "df.scaled", "cfi.robust", "rmsea.ci.upper.robust", "srmr"))

#          chisq.scaled             df.scaled            cfi.robust rmsea.ci.upper.robust                  srmr 
#                29.947                 7.000                 0.991                 0.066                 0.017 

semPaths(narmod, what = "std", edge.label.cex = 1.2, label.cex = 1.2) 
reliability(narmod)

narcissism <- estimate_lavaan_ten_berge(narmod)$scores

#### moral identity ####
pls2$moralid4 <- 10-pls2$moralid4
pls2$moralid7 <- 10-pls2$moralid7

mid <- 'inter =~ moralid2 + moralid10 + moralid1 + moralid4 + moralid7 
        symbol =~ moralid3 + moralid5 + moralid6 + moralid8 + moralid9'
midmod <- cfa(mid, estimator = "MLR", data = pls2, std.lv = T, cluster = "country")
fitmeasures(midmod, fit.measures = c("chisq.scaled", "df.scaled", "cfi.robust", "rmsea.ci.upper.robust", "srmr"))

#          chisq.scaled             df.scaled            cfi.robust rmsea.ci.upper.robust                  srmr 
#              2024.198                34.000                 0.850                 0.131                 0.095

miobj <- modindices(midmod)
top_n(miobj, 3, mi)

mid <- 'inter =~ moralid2 + moralid10 + moralid1 + moralid4 + moralid7 
        symbol =~ moralid3 + moralid5 + moralid6 + moralid8 + moralid9
        moralid8 ~~ moralid9'
midmod <- cfa(mid, estimator = "MLR", data = pls2, std.lv = T, cluster = "country")
fitmeasures(midmod, fit.measures = c("chisq.scaled", "df.scaled", "cfi.robust", "rmsea.ci.upper.robust", "srmr"))

#          chisq.scaled             df.scaled            cfi.robust rmsea.ci.upper.robust                  srmr 
#              1691.085                33.000                 0.882                 0.118                 0.092 

miobj <- modindices(midmod)
top_n(miobj, 3, mi)

mid <- 'inter =~ moralid2 + moralid10 + moralid1 + moralid4 + moralid7 
        symbol =~ moralid3 + moralid5 + moralid6 + moralid8 + moralid9
        moralid8 ~~ moralid9
        moralid4 ~~ moralid7'
midmod <- cfa(mid, estimator = "MLR", data = pls2, std.lv = T, cluster = "country")
fitmeasures(midmod, fit.measures = c("chisq.scaled", "df.scaled", "cfi.robust", "rmsea.ci.upper.robust", "srmr"))

#          chisq.scaled             df.scaled            cfi.robust rmsea.ci.upper.robust                  srmr 
#              1145.986                32.000                 0.926                 0.096                 0.081

semPaths(midmod, what = "std", edge.label.cex = 1.2, label.cex = 1.2) 
reliability(midmod) 

moralid <- estimate_lavaan_ten_berge(midmod)$scores

#### two-item constructs ####
cor(pls2[, 59:60]) # 0.7100961
cor(pls2[, 75:76]) # 0.6639242
cor(pls2[, 67:68]) # 0.6853968 

risk <- fa(pls2[, 75:76], nfactors = 1, fm = "pa")$scores
natid <- fa(pls2[, 59:60], nfactors = 1, fm = "pa")$scores
optim <- fa(pls2[, 67:68], nfactors = 1, fm = "pa")$scores

#### single-item constructs ####
selfesteem <- pls2$self_esteem
ladders <- pls2$ladder
mor_circles <- pls2$mor_circle
healths <- pls2$health_cond
polid <- pls2$political_ideology
pls2$CRT1 <- ifelse(pls2$CRT1 == 1, 1, 0)
pls2$CRT2 <- ifelse(pls2$CRT2 == 1, 1, 0)
pls2$CRT3 <- ifelse(pls2$CRT3 == 1, 1, 0)
ccrt <- rowSums(pls2[, c("CRT1", "CRT2", "CRT3")])
test_pos <- pls2$tested_positive
know_pos <- pls2$know_tested_positive
urban <- ifelse(pls2$urban == 1, 1, 0) #1-urban
marital <- ifelse(pls2$marital1 == 1, 0, 1) #1- married or in a relationship
employment <- ifelse(pls2$employ_status1 %in% c(1,2,4,5), 1, 0) #1-employed, student or retired
age <- pls2$age
children <- pls2$children
sex <- pls2$sex1
country <- pls2$country

#### finalizing ####

complete_final <- data.frame(country, physical, hygiene, policy, mor_circles, mcoop, moralid, polid, natid, cnar, narcissism, selfesteem, selfcontrol, optim, risk, omind, ccrt, belong, test_pos, know_pos, healths, ladders, urban, marital, children, employment, age, sex)
write.csv(complete_final, "cf_rep.csv")
