# Supplementary material for: Predicting attitudinal and behavioral responses to COVID-19 pandemic using machine learning
Source: PNAS Nexus. 2022 Jul 5;1(3):pgac093. doi: 10.1093/pnasnexus/pgac093 (PMC9381137; doi:10.1093/pnasnexus/pgac093)
Supplement: pgac093_Supplemental_Files [file pgac093_supplemental_files.zip › Supplementary_materials_C._Factor_analyses/Supplementary materials C.3 - Stage of the pandemic.R]

sapply(c("dplyr", "psych", "lavaan", "semTools", "semPlot", "readr", "seminr"), library, character.only = T) 
pls2 <- read_csv("finaldata_pmm.csv")
pls2 <- pls2[order(pls2$country), ]
pls2 <- subset(pls2, sex1 < 3)
table(pls2$sex1)
describe(pls2$age)
describe(pls2, IQR = T)
pls2$cgr <- ifelse(pls2$country == "NGA"| pls2$country == "SVK"| pls2$country == "AUS"| pls2$country == "BGR"| pls2$country == "PHL"| pls2$country == "NPL", "early", ifelse(pls2$country == "ARE"| pls2$country == "ESP"| pls2$country == "IRL"| pls2$country == "SRB"| pls2$country == "BRA"| pls2$country == "SGP", "advanced", NA))
pls2 <- subset(pls2, cgr %in% c("early", "advanced"))

pls2are <- subset(pls2, country == "ARE")
set.seed(362)
pls2aus <- subset(pls2, country == "AUS")[sample.int(nrow(subset(pls2, country == "AUS")), 176), ]
set.seed(362)
pls2bgr <- subset(pls2, country == "BGR")[sample.int(nrow(subset(pls2, country == "BGR")), 176), ]
set.seed(362)
pls2bra <- subset(pls2, country == "BRA")[sample.int(nrow(subset(pls2, country == "BRA")), 176), ]
set.seed(362)
pls2esp <- subset(pls2, country == "ESP")[sample.int(nrow(subset(pls2, country == "ESP")), 176), ]
set.seed(362)
pls2irl <- subset(pls2, country == "IRL")[sample.int(nrow(subset(pls2, country == "IRL")), 176), ]
set.seed(362)
pls2nga <- subset(pls2, country == "NGA")[sample.int(nrow(subset(pls2, country == "NGA")), 176), ]
set.seed(362)
pls2phl <- subset(pls2, country == "PHL")[sample.int(nrow(subset(pls2, country == "PHL")), 176), ]
set.seed(362)
pls2sgp <- subset(pls2, country == "SGP")[sample.int(nrow(subset(pls2, country == "SGP")), 176), ]
set.seed(362)
pls2srb <- subset(pls2, country == "SRB")[sample.int(nrow(subset(pls2, country == "SRB")), 176), ]
set.seed(362)
pls2svk <- subset(pls2, country == "SVK")[sample.int(nrow(subset(pls2, country == "SVK")), 176), ]
set.seed(362)
pls2npl <- subset(pls2, country == "NPL")[sample.int(nrow(subset(pls2, country == "NPL")), 176), ]

pls2 <- bind_rows(pls2are, pls2aus, pls2bgr, pls2bra, pls2esp, pls2irl, pls2nga, pls2npl, pls2phl, pls2sgp, pls2srb, pls2svk)

"%^%" <- function(S, power) with(eigen(S), vectors %*% (values ^ power * t(vectors)))

# ten Berge factor score calculator
calc_ten_berge_scores <- function(X, Lambda, Phi, i.means, i.sds) {
  if (any(is.na(X))) {
    # if any missing, impute using person average
    p.means <- rowMeans(X, na.rm = TRUE)
    missings <- which(is.na(X), arr.ind = TRUE)
    X[is.na(X)] <- p.means[missings[, 1]]
    X <- scale(X)
  } else {
    X <- t((t(X) - i.means) / i.sds)
  }
  R <- stats::cor(X, use = "pairwise")
  R.sqrt.i <- R %^% -0.5
  Phi.sqrt <- Phi %^% 0.5
  L <- Lambda %*% Phi.sqrt
  C <- R.sqrt.i %*% L %*% ((t(L) %*% chol2inv(chol(R)) %*% L) %^% -0.5)
  W <- R.sqrt.i %*% C %*% Phi.sqrt
  colnames(W) <- colnames(Lambda)
  rownames(W) <- rownames(Lambda)
  scores <- X %*% W
  colnames(scores) <- colnames(Lambda)
  list(scores = as.data.frame(scores))
}

estimate_lavaan_ten_berge_per_group <- function (fit) {
  Lambda_mats <- function(fit){
    longlist <- lavaan::lavInspect(fit, "std.lv")
    outputs <- list()
    for(i in seq_along(names(longlist))){
      outputs[[i]] <- eval(parse(text = paste0("longlist$", names(longlist)[i], "$lambda")))
    }
    outputs
  }
  Phi_mats <- function(fit){
    longlist2 <- lavaan::lavInspect(fit, what = "cor.lv")
    outputs <- list()
    for(i in seq_along(names(longlist2))){
      outputs[[i]] <- eval(parse(text = paste0("matrix(longlist2$", names(longlist2)[i], ", ncol(lambda_mat[[1]]))")))
    }
    outputs
  }
  X <- lavaan::lavInspect(fit, "data")
  i.means <- fit@SampleStats@mean
  i.sds <- lapply(fit@SampleStats@var, sqrt)
  lambda_mat <- Lambda_mats(fit)
  phi_mat <- Phi_mats(fit)
  ouut <- list()
  for(i in seq_along(X)){
    ouut[[i]] <- calc_ten_berge_scores(X[[i]], lambda_mat[[i]], phi_mat[[i]], i.means[[i]], i.sds[[i]])
  } 
  ouut
}


#### contact ####

pls2$contact2r <- 10-pls2$contact2
phc <- 'phc =~ contact1 + contact2r + contact3 + contact4 + contact5'
phymod <- cfa(phc, estimator = "MLR", data = pls2, std.lv = T, cluster = "country")
fitmeasures(phymod, fit.measures = c("chisq.scaled", "df.scaled", "cfi.robust", "rmsea.ci.upper.robust", "srmr")) 

#          chisq.scaled             df.scaled            cfi.robust rmsea.ci.upper.robust                  srmr 
#               131.359                 5.000                 0.904                 0.166                 0.051 

miobj <- modindices(phymod)
top_n(miobj, 3, mi)

phc <- 'phc =~ contact3 + contact2r + contact1 + contact4 + contact5
        contact1 ~~ contact2r'
phymod <- cfa(phc, estimator = "MLR", data = pls2, std.lv = T, cluster = "country")
fitmeasures(phymod, fit.measures = c("chisq.scaled", "df.scaled", "cfi.robust", "rmsea.ci.upper.robust", "srmr"))

#          chisq.scaled             df.scaled            cfi.robust rmsea.ci.upper.robust                  srmr 
#                48.999                 4.000                 0.970                 0.113                 0.027 

miobj <- modindices(phymod)
top_n(miobj, 3, mi)

phc <- 'phc =~ contact3 + contact2r + contact1 + contact4 + contact5
        contact3 ~~ contact1
        contact1 ~~ contact2r'
phymod <- cfa(phc, estimator = "MLR", data = pls2, std.lv = T, cluster = "country")
fitmeasures(phymod, fit.measures = c("chisq.scaled", "df.scaled", "cfi.robust", "rmsea.ci.upper.robust", "srmr"))

#          chisq.scaled             df.scaled            cfi.robust rmsea.ci.upper.robust                  srmr 
#                 7.238                 3.000                 0.997                 0.063                 0.009 

semPaths(phymod, what = "std", edge.label.cex = 1.2, label.cex = 1.2)
reliability(phymod)

phymodc <- cfa(phc, estimator = "MLR", data = pls2, std.lv = T, cluster = "country", group = "cgr")
phymodw <- cfa(phc, estimator = "MLR", data = pls2, std.lv = T, cluster = "country", group = "cgr", group.equal = "loadings")
phymods <- cfa(phc, estimator = "MLR", data = pls2, std.lv = T, cluster = "country", group = "cgr", group.equal = c("loadings", "intercepts"))

summary(compareFit(phymodc, phymodw, phymods, nested = T))

#           chisq.scaled df.scaled pvalue.scaled rmsea.robust cfi.robust tli.robust  srmr        aic        bic
#phymodc      12.403†         6          .054        .038†     0.996†      .987†     .011† 44877.689† 45069.972 
#phymodw      30.569         10          .001        .057       .985       .970      .035  44902.328  45071.990 
#phymods      31.652         14          .004        .054       .981       .973      .042  44920.166  45067.207†

miobj <- modindices(phymodw, free.remove = F)
miobj %>% filter(op == "=~") %>% group_by(lhs, rhs) %>% summarize(mi = mean(mi)) %>% top_n(3, mi)

phymodw <- cfa(phc, estimator = "MLR", data = pls2, std.lv = T, cluster = "country", group = "cgr", group.equal = "loadings", group.partial = c("phc =~ contact2r"))
phymods <- cfa(phc, estimator = "MLR", data = pls2, std.lv = T, cluster = "country", group = "cgr", group.equal = c("loadings", "intercepts"))

summary(compareFit(phymodc, phymodw, phymods, nested = T))

#         chisq.scaled df.scaled pvalue.scaled rmsea.robust cfi.robust tli.robust  srmr        aic        bic
# phymodc      12.403†         6          .054        .038†     0.996†      .987† .011† 44877.689† 45069.972 
# phymodw      19.435          9          .022        .046       .991       .980  .028  44891.477  45066.794†
# phymods      31.652         14          .004        .054       .981       .973  .042  44920.166  45067.207 

physicals <- bind_rows(estimate_lavaan_ten_berge_per_group(phymods))

#### hygiene ####

phg <- 'phg =~ hygiene1 + hygiene2 + hygiene3 + hygiene4 + hygiene5'
phgmod <- cfa(phg, estimator = "MLR", data = pls2, std.lv = T, cluster = "country")
fitmeasures(phgmod, fit.measures = c("chisq.scaled", "df.scaled", "cfi.robust", "rmsea.ci.upper.robust", "srmr")) 

miobj <- modindices(phgmod)
top_n(miobj, 3, mi)

phg <- 'phg =~ hygiene1 + hygiene2 + hygiene3 + hygiene4 + hygiene5
        hygiene1 ~~ hygiene2'
phgmod <- cfa(phg, estimator = "MLR", data = pls2, std.lv = T, cluster = "country")
fitmeasures(phgmod, fit.measures = c("chisq.scaled", "df.scaled", "cfi.robust", "rmsea.ci.upper.robust", "srmr")) 
semPaths(phgmod, what = "std", edge.label.cex = 1.2, label.cex = 1.2)
reliability(phgmod)

phgmodc <- cfa(phg, estimator = "MLR", data = pls2, std.lv = T, cluster = "country", group = "cgr")
phgmodw <- cfa(phg, estimator = "MLR", data = pls2, std.lv = T, cluster = "country", group = "cgr", group.equal = "loadings")
phgmods <- cfa(phg, estimator = "MLR", data = pls2, std.lv = T, cluster = "country", group = "cgr", group.equal = c("loadings", "intercepts"))

summary(compareFit(phgmodc, phgmodw, phgmods, nested = T))

#         chisq.scaled df.scaled pvalue.scaled rmsea.robust cfi.robust tli.robust  srmr        aic        bic
# phgmodc      11.325†         8          .184        .026      0.999      0.997  .012† 44158.080† 44339.052 
# phgmodw      14.894         12          .247        .023      0.998      0.997  .026  44166.011  44324.362 
# phgmods      11.399         16          .784        .000†     1.000†     1.005† .028  44166.194  44301.923†

hygienes <- bind_rows(estimate_lavaan_ten_berge_per_group(phgmods))

#### policy ####
phs <- 'phs =~ psupport1 + psupport2 + psupport3 + psupport4 + psupport5'
phsmod <- cfa(phs, estimator = "MLR", data = pls2, std.lv = T, cluster = "country")
fitmeasures(phsmod, fit.measures = c("chisq.scaled", "df.scaled", "cfi.robust", "rmsea.ci.upper.robust", "srmr"))

miobj <- modindices(phsmod)
top_n(miobj, 3, mi)

phs <- 'phs =~ psupport1 + psupport2 + psupport3 + psupport4 + psupport5
        psupport1 ~~ psupport2'
phsmod <- cfa(phs, estimator = "MLR", data = pls2, std.lv = T, cluster = "country")
fitmeasures(phsmod, fit.measures = c("chisq.scaled", "df.scaled", "cfi.robust", "rmsea.ci.upper.robust", "srmr"))
semPaths(phsmod, what = "std", edge.label.cex = 1.2, label.cex = 1.2)
reliability(phsmod)

phsmodc <- cfa(phs, estimator = "MLR", data = pls2, std.lv = T, cluster = "country", group = "cgr")
phsmodw <- cfa(phs, estimator = "MLR", data = pls2, std.lv = T, cluster = "country", group = "cgr", group.equal = "loadings")
phsmods <- cfa(phs, estimator = "MLR", data = pls2, std.lv = T, cluster = "country", group = "cgr", group.equal = c("loadings", "intercepts"))

summary(compareFit(phsmodc, phsmodw, phsmods, nested = T))

#         chisq.scaled df.scaled pvalue.scaled rmsea.robust cfi.robust tli.robust  srmr        aic        bic
# phsmodc      16.873†         8          .031        .063       .993       .983  .017† 45190.201† 45371.174 
# phsmodw      22.421         12          .033        .056       .992       .986  .033  45206.112  45364.463†
# phsmods      19.279         16          .254        .036†     0.996†      .995† .039  45237.551  45373.280 

policys <- bind_rows(estimate_lavaan_ten_berge_per_group(phsmods))

#### collective narcissism & conspiracy theories ####

cns <- 'cons =~ ctheory2 + ctheory1 + ctheory3 + ctheory4
        coln =~ cnarc1 + cnarc2 + cnarc3'
cnsmod <- cfa(cns, estimator = "MLR", data = pls2, std.lv = T, cluster = "country")
fitmeasures(cnsmod, fit.measures = c("chisq.scaled", "df.scaled", "cfi.robust", "rmsea.ci.upper.robust", "srmr")) 
semPaths(cnsmod, what = "std", edge.label.cex = 1.2, label.cex = 1.2) 
reliability(cnsmod)

cnsmodc <- cfa(cns, estimator = "MLR", data = pls2, std.lv = T, cluster = "country", group = "cgr") 
cnsmodw <- cfa(cns, estimator = "MLR", data = pls2, std.lv = T, cluster = "country", group = "cgr", group.equal = "loadings") 
cnsmods <- cfa(cns, estimator = "MLR", data = pls2, std.lv = T, cluster = "country", group = "cgr", group.equal = c("loadings", "intercepts")) 

summary(compareFit(cnsmodc, cnsmodw, cnsmods, nested = T))

#         chisq.scaled df.scaled pvalue.scaled rmsea.scaled cfi.scaled tli.scaled  srmr        aic        bic
# cnsmodc      57.203†        26          .000        .034         NA         NA  .022† 67089.745† 67338.582 
# cnsmodw      67.619         31          .000        .033         NA         NA  .027  67096.117  67316.677 
# cnsmods      66.578         36          .001        .028†        NA         NA  .028  67103.223  67295.507†

cnar <- bind_rows(estimate_lavaan_ten_berge_per_group(cnsmods))
collectivenar <- cnar$scores[2]
conspiracy <- cnar$scores[1]

#### open-mindedness ####

pls2$omind1 <- 10-pls2$omind1
pls2$omind5 <- 10-pls2$omind5
pls2$omind6 <- 10-pls2$omind6

om <- 'om =~ omind1 + omind2 + omind3 + omind4 + omind5 + omind6'
ommod <- cfa(om, estimator = "MLR", data = pls2, std.lv = T, cluster = "country")
fitmeasures(ommod, fit.measures = c("chisq.scaled", "df.scaled", "cfi.robust", "rmsea.ci.upper.robust", "srmr")) 

miobj <- modindices(ommod)
top_n(miobj, 3, mi)

om <- 'om1 =~ omind2 + omind3 + omind4 + omind1 + omind5 + omind6
       omind5 ~~ omind6'
ommod <- cfa(om, estimator = "MLR", data = pls2, std.lv = T, cluster = "country")
fitmeasures(ommod, fit.measures = c("chisq.scaled", "df.scaled", "cfi.robust", "rmsea.ci.upper.robust", "srmr")) 

miobj <- modindices(ommod)
top_n(miobj, 3, mi)

om <- 'om1 =~ omind2 + omind3 + omind4 + omind1 + omind5 + omind6
       omind5 ~~ omind6
       omind1 ~~ omind6'
ommod <- cfa(om, estimator = "MLR", data = pls2, std.lv = T, cluster = "country")
fitmeasures(ommod, fit.measures = c("chisq.scaled", "df.scaled", "cfi.robust", "rmsea.ci.upper.robust", "srmr")) 

miobj <- modindices(ommod)
top_n(miobj, 3, mi)

om <- 'om1 =~ omind2 + omind3 + omind4 + omind5 + omind6
       omind5 ~~ omind6'
ommod <- cfa(om, estimator = "MLR", data = pls2, std.lv = T, cluster = "country")
fitmeasures(ommod, fit.measures = c("chisq.scaled", "df.scaled", "cfi.robust", "rmsea.ci.upper.robust", "srmr")) 
semPaths(ommod, what = "std", edge.label.cex = 1.2, label.cex = 1.2)
reliability(ommod)

ommodc <- cfa(om, estimator = "MLR", data = pls2, std.lv = T, cluster = "country", group = "cgr")
ommodw <- cfa(om, estimator = "MLR", data = pls2, std.lv = T, cluster = "country", group = "cgr", group.equal = "loadings")
ommods <- cfa(om, estimator = "MLR", data = pls2, std.lv = T, cluster = "country", group = "cgr", group.equal = c("loadings", "intercepts"))

summary(compareFit(ommodc, ommodw, ommods, nested = T))

#        chisq.scaled df.scaled pvalue.scaled rmsea.robust cfi.robust tli.robust  srmr        aic        bic
# ommodc       6.175†         8          .628        .000†     1.000†     1.004† .011† 43481.127† 43662.099 
# ommodw      19.457         12          .078        .033       .993       .989  .033  43496.355  43654.706†
# ommods      36.380         16          .003        .057       .973       .967  .054  43551.287  43687.017 

miobj <- modindices(ommodw, free.remove = F)
miobj %>% filter(op == "=~") %>% group_by(lhs, rhs) %>% summarize(mi = mean(mi)) %>% top_n(3, mi)

ommodw <- cfa(om, estimator = "MLR", data = pls2, std.lv = T, cluster = "country", group = "cgr", group.equal = "loadings", group.partial = c("om1 =~ omind6"))
ommods <- cfa(om, estimator = "MLR", data = pls2, std.lv = T, cluster = "country", group = "cgr", group.equal = c("loadings", "intercepts"), group.partial = c("om1 =~ omind6"))

summary(compareFit(ommodc, ommodw, ommods, nested = T))

#        chisq.scaled df.scaled pvalue.scaled rmsea.robust cfi.robust tli.robust  srmr        aic        bic
# ommodc       6.175†         8          .628        .000†     1.000†     1.004† .011† 43481.127† 43662.099 
# ommodw      11.594         11          .395        .010      0.999      0.999  .023  43486.159  43650.165†
# ommods      31.477         15          .008        .054       .977       .970  .050  43544.482  43685.866

miobj <- modindices(ommods, free.remove = F)
miobj %>% filter(op == "~1") %>% group_by(lhs, rhs) %>% summarize(mi = mean(mi)) %>% top_n(3, mi)

ommods <- cfa(om, estimator = "MLR", data = pls2, std.lv = T, cluster = "country", group = "cgr", group.equal = c("loadings", "intercepts"), group.partial = c("om1 =~ omind6", "omind6 ~ 1"))

summary(compareFit(ommodc, ommodw, ommods, nested = T))

#        chisq.scaled df.scaled pvalue.scaled rmsea.robust cfi.robust tli.robust  srmr        aic        bic
# ommodc       6.175†         8          .628        .000†     1.000†     1.004† .011† 43481.127† 43662.099 
# ommodw      11.594         11          .395        .010      0.999      0.999  .023  43486.159  43650.165†
# ommods      27.535         14          .016        .048       .984       .976  .040  43525.890  43672.930

miobj <- modindices(ommods, free.remove = F)
miobj %>% filter(op == "~1") %>% group_by(lhs, rhs) %>% summarize(mi = mean(mi)) %>% top_n(3, mi)

ommods <- cfa(om, estimator = "MLR", data = pls2, std.lv = T, cluster = "country", group = "cgr", group.equal = c("loadings", "intercepts"), group.partial = c("om1 =~ omind6", "omind6 ~ 1", "omind5 ~ 1"))

summary(compareFit(ommodc, ommodw, ommods, nested = T))

#      chisq.scaled df.scaled pvalue.scaled rmsea.robust cfi.robust tli.robust  srmr        aic        bic
# ommodc       6.175†         8          .628        .000†     1.000†     1.004† .011† 43481.127† 43662.099 
# ommodw      11.594         11          .395        .010      0.999      0.999  .023  43486.159  43650.165 
# ommods      14.316         13          .352        .014      0.999      0.998  .024  43488.010  43640.706†

ominds <- bind_rows(estimate_lavaan_ten_berge_per_group(ommods))

#### morality as cooperation ####
mcw <- 'mcoop =~ mcoop1 + mcoop2 + mcoop3 + mcoop4 + mcoop5 + mcoop6 + mcoop7'
mcwmod <- cfa(mcw, estimator = "MLR", data = pls2, std.lv = T, cluster = "country")
fitmeasures(mcwmod, fit.measures = c("chisq.scaled", "df.scaled", "cfi.robust", "rmsea.ci.upper.robust", "srmr")) 

mcw <- 'mcoop =~ mcoop1 + mcoop2 + mcoop3 + mcoop4 + mcoop5'
mcwmod <- cfa(mcw, estimator = "MLR", data = pls2, std.lv = T, cluster = "country")
fitmeasures(mcwmod, fit.measures = c("chisq.scaled", "df.scaled", "cfi.robust", "rmsea.ci.upper.robust", "srmr")) 

miobj <- modindices(mcwmod)
top_n(miobj, 3, mi)

mcw <- 'mcoop =~ mcoop1 + mcoop2 + mcoop3 + mcoop4 + mcoop5
        mcoop1 ~~ mcoop2'

mcwmod <- cfa(mcw, estimator = "MLR", data = pls2, std.lv = T, cluster = "country")
fitmeasures(mcwmod, fit.measures = c("chisq.scaled", "df.scaled", "cfi.robust", "rmsea.ci.upper.robust", "srmr")) 
reliability(mcwmod)
semPaths(mcwmod, what = "std", edge.label.cex = 1.2, label.cex = 1.2) 

mcwmodc <- cfa(mcw, estimator = "MLR", data = pls2, std.lv = T, cluster = "country", group = "cgr")
mcwmodw <- cfa(mcw, estimator = "MLR", data = pls2, std.lv = T, cluster = "country", group = "cgr", group.equal = "loadings")
mcwmods <- cfa(mcw, estimator = "MLR", data = pls2, std.lv = T, cluster = "country", group = "cgr", group.equal = c("loadings", "intercepts"))

#         chisq.scaled df.scaled pvalue.scaled rmsea.robust cfi.robust tli.robust  srmr        aic        bic
# mcwmodc      22.265†         8          .004        .052       .993†      .982  .015† 45409.271† 45590.243 
# mcwmodw      39.422         12          .000        .056       .987       .979  .032  45422.555  45580.906 
# mcwmods      25.217         16          .066        .040†      .991       .989† .036  45431.668  45567.397†

summary(compareFit(mcwmodc, mcwmodw, mcwmods, nested = T))

mcoops <- bind_rows(estimate_lavaan_ten_berge_per_group(mcwmods))

#### belonging ####

sb <- 'sb =~ sbelong1 + sbelong2 + sbelong3 + sbelong4'
sbmod <- cfa(sb, estimator = "MLR", data = pls2, std.lv = T, cluster = "country")
fitmeasures(sbmod, fit.measures = c("chisq.scaled", "df.scaled", "cfi.robust", "rmsea.ci.upper.robust", "srmr")) 

miobj <- modindices(sbmod)
top_n(miobj, 3, mi)

sb <- 'sb =~ sbelong1 + sbelong2 + sbelong3 + sbelong4
       sbelong1 ~~ sbelong2'
sbmod <- cfa(sb, estimator = "MLR", data = pls2, std.lv = T, cluster = "country")
fitmeasures(sbmod, fit.measures = c("chisq.scaled", "df.scaled", "cfi.robust", "rmsea.ci.upper.robust", "srmr")) 
semPaths(sbmod, what = "std", edge.label.cex = 1.2, label.cex = 1.2)
reliability(sbmod)

sbmodc <- cfa(sb, estimator = "MLR", data = pls2, std.lv = T, cluster = "country", group = "cgr")
sbmodw <- cfa(sb, estimator = "MLR", data = pls2, std.lv = T, cluster = "country", group = "cgr", group.equal = "loadings")
sbmods <- cfa(sb, estimator = "MLR", data = pls2, std.lv = T, cluster = "country", group = "cgr", group.equal = c("loadings", "intercepts"))

summary(compareFit(sbmodc, sbmodw, sbmods, nested = T))

#        chisq.scaled df.scaled pvalue.scaled rmsea.robust cfi.robust tli.robust  srmr        aic        bic
# sbmodc       9.320          2          .009        .068      0.997       .984  .008† 33506.642  33653.682 
# sbmodw       7.452†         5          .189        .028      0.999      0.997  .010  33501.126† 33631.200 
# sbmods       8.735          8          .365        .016†     0.999†     0.999† .018  33507.454  33620.562†

belongs <- bind_rows(estimate_lavaan_ten_berge_per_group(sbmods))

#### self-control ####

pls2$slfcont3 <- 10-pls2$slfcont3
pls2$slfcont4 <- 10-pls2$slfcont4
tsc <- 'tsc =~ slfcont1 + slfcont2 + slfcont3 + slfcont4'
tscmod <- cfa(tsc, estimator = "MLR", data = pls2, std.lv = T, cluster = "country")
fitmeasures(tscmod, fit.measures = c("chisq.scaled", "df.scaled", "cfi.robust", "rmsea.ci.upper.robust", "srmr"))

miobj <- modindices(tscmod)
top_n(miobj, 3, mi)

tsc <- 'tsc =~ slfcont1 + slfcont2 + slfcont3 + slfcont4
        slfcont1 ~~ slfcont4'
tscmod <- cfa(tsc, estimator = "MLR", data = pls2, std.lv = T, cluster = "country")
fitmeasures(tscmod, fit.measures = c("chisq.scaled", "df.scaled", "cfi.robust", "rmsea.ci.upper.robust", "srmr"))
semPaths(tscmod, what = "std", edge.label.cex = 1.2, label.cex = 1.2) 
reliability(tscmod)

tscmodc <- cfa(tsc, estimator = "MLR", data = pls2, std.lv = T, cluster = "country", group = "cgr")
tscmodw <- cfa(tsc, estimator = "MLR", data = pls2, std.lv = T, cluster = "country", group = "cgr", group.equal = "loadings")
tscmods <- cfa(tsc, estimator = "MLR", data = pls2, std.lv = T, cluster = "country", group = "cgr", group.equal = c("loadings", "intercepts"))

summary(compareFit(tscmodc, tscmodw, tscmods, nested = T))

#         chisq.scaled df.scaled pvalue.scaled rmsea.robust cfi.robust tli.robust  srmr        aic        bic
# tscmodc      14.603          2          .001        .075       .988       .928  .016† 38663.465  38810.506 
# tscmodw      14.301          5          .014        .045       .989†      .974  .020  38660.047† 38790.121 
# tscmods      13.046†         8          .110        .041†      .986       .979† .029  38673.489  38786.597†

selfcontrols <- bind_rows(estimate_lavaan_ten_berge_per_group(tscmods))

#### narcissism ####
nar <- 'nar1 =~ narc2 + narc4 + narc5 
        nar2 =~ narc1 + narc3 + narc6'
narmod <- cfa(nar, estimator = "MLR", data = pls2, std.lv = T, cluster = "country")
fitmeasures(narmod, fit.measures = c("chisq.scaled", "df.scaled", "cfi.robust", "rmsea.ci.upper.robust", "srmr"))

miobj <- modindices(narmod)
top_n(miobj, 3, mi)

nar <- 'admire =~ narc2 + narc4 + narc5 
        rival =~ narc1 + narc3 + narc6
        narc1 ~~ narc6'
narmod <- cfa(nar, estimator = "MLR", data = pls2, std.lv = T, cluster = "country")
fitmeasures(narmod, fit.measures = c("chisq.scaled", "df.scaled", "cfi.robust", "rmsea.ci.upper.robust", "srmr"))
semPaths(narmod, what = "std", edge.label.cex = 1.2, label.cex = 1.2) 
reliability(narmod)

narmodc <- cfa(nar, estimator = "MLR", data = pls2, std.lv = T, cluster = "country", group = "cgr")
narmodw <- cfa(nar, estimator = "MLR", data = pls2, std.lv = T, cluster = "country", group = "cgr", group.equal = "loadings")
narmods <- cfa(nar, estimator = "MLR", data = pls2, std.lv = T, cluster = "country", group = "cgr", group.equal = c("loadings", "intercepts"))

summary(compareFit(narmodc, narmodw, narmods, nested = T))

#         chisq.scaled df.scaled pvalue.scaled rmsea.robust cfi.robust tli.robust  srmr        aic        bic
# narmodc      55.622†        14          .000        .084       .969       .933  .036† 59186.349† 59412.564 
# narmodw      58.763         18          .000        .074†      .969†      .948† .040  59187.961  59391.555†
# narmods      55.857         22          .000        .074       .961       .947  .050  59244.297  59425.270 

narcissism <- bind_rows(estimate_lavaan_ten_berge_per_group(narmods))
admire <- narcissism$scores[1]
rival <- narcissism$scores[2]

#### moral identity ####
pls2$moralid4 <- 10-pls2$moralid4
pls2$moralid7 <- 10-pls2$moralid7

mid <- 'inter =~ moralid2 + moralid10 + moralid1 + moralid4 + moralid7 
        symbol =~ moralid3 + moralid5 + moralid6 + moralid8 + moralid9'
midmod <- cfa(mid, estimator = "MLR", data = pls2, std.lv = T, cluster = "country")
fitmeasures(midmod, fit.measures = c("chisq.scaled", "df.scaled", "cfi.robust", "rmsea.ci.upper.robust", "srmr"))

miobj <- modindices(midmod)
top_n(miobj, 3, mi)

mid <- 'inter =~ moralid2 + moralid10 + moralid1 + moralid4 + moralid7 
        symbol =~ moralid3 + moralid5 + moralid6 + moralid8 + moralid9
        moralid8 ~~ moralid9'
midmod <- cfa(mid, estimator = "MLR", data = pls2, std.lv = T, cluster = "country")
fitmeasures(midmod, fit.measures = c("chisq.scaled", "df.scaled", "cfi.robust", "rmsea.ci.upper.robust", "srmr"))

miobj <- modindices(midmod)
top_n(miobj, 3, mi)

mid <- 'inter =~ moralid2 + moralid10 + moralid1 + moralid4 + moralid7 
        symbol =~ moralid3 + moralid5 + moralid6 + moralid8 + moralid9
        moralid8 ~~ moralid9
        moralid4 ~~ moralid7'
midmod <- cfa(mid, estimator = "MLR", data = pls2, std.lv = T, cluster = "country")
fitmeasures(midmod, fit.measures = c("chisq.scaled", "df.scaled", "cfi.robust", "rmsea.ci.upper.robust", "srmr"))
semPaths(midmod, what = "std", edge.label.cex = 1.2, label.cex = 1.2) 
reliability(midmod) 

midmodc <- cfa(mid, estimator = "MLR", data = pls2, std.lv = T, cluster = "country", group = "cgr")
midmodw <- cfa(mid, estimator = "MLR", data = pls2, std.lv = T, cluster = "country", group = "cgr", group.equal = "loadings")
midmods <- cfa(mid, estimator = "MLR", data = pls2, std.lv = T, cluster = "country", group = "cgr", group.equal = c("loadings", "intercepts"))

summary(compareFit(midmodc, midmodw, midmods, nested = T))

#         chisq.scaled df.scaled pvalue.scaled rmsea.robust cfi.robust tli.robust  srmr        aic        bic
# midmodc     522.531         64          .000        .086       .935†      .908  .074† 91399.206† 91772.462 
# midmodw     497.746         72          .000        .081       .934       .918  .075  91402.238  91730.251†
# midmods     412.182†        80          .000        .079†      .930       .921† .078  91461.607  91744.377 

moralids <- bind_rows(estimate_lavaan_ten_berge_per_group(midmods))
internal <- moralids$scores[1]
symbol <- moralids$scores[2]

#### two-item constructs ####
cor(pls2[, 59:60]) # 0.6832194
cor(pls2[, 75:76]) # 0.644066
cor(pls2[, 67:68]) # 0.7403195

risk <- fa(pls2[, 75:76], nfactors = 1, fm = "pa")$scores
natid <- fa(pls2[, 59:60], nfactors = 1, fm = "pa")$scores
optim <- fa(pls2[, 67:68], nfactors = 1, fm = "pa")$scores

#pazi da ih krivo ne spojiš opet, bolje spajati set po set i onda dodavati ovo dole po državama, odnosno setu


#### single-item constructs ####
selfesteem <- pls2$self_esteem
ladders <- pls2$ladder
mor_circles <- pls2$mor_circle
healths <- pls2$health_cond
polid <- pls2$political_ideology
pls2$CRT1 <- ifelse(pls2$CRT1 == 1, 1, 0)
pls2$CRT2 <- ifelse(pls2$CRT2 == 1, 1, 0)
pls2$CRT3 <- ifelse(pls2$CRT3 == 1, 1, 0)
ccrt <- rowSums(pls2[, c("CRT1", "CRT2", "CRT3")])
test_pos <- pls2$tested_positive
know_pos <- pls2$know_tested_positive
urban <- ifelse(pls2$urban == 1, 1, 0) #1-urban
marital <- ifelse(pls2$marital1 == 1, 0, 1) #1- married or in a relationship
employment <- ifelse(pls2$employ_status1 %in% c(1,2,4,5), 1, 0) #1-employed, student or retired
age <- pls2$age
children <- pls2$children
sex <- pls2$sex1
country <- pls2$country
cgr <- pls2$cgr

#### finalizing ####

complete_finalpc <- data.frame(country, cgr, physicals$scores, hygienes$scores, policys$scores, collectivenar,
                               conspiracy, ominds$scores, mcoops$scores, belongs$scores, selfcontrols$scores, 
                               admire, rival, internal, symbol, optim, risk, natid, 
                               selfesteem, ladders, mor_circles, healths, polid, ccrt,
                               test_pos, know_pos, urban, marital, employment, age, children, 
                               sex)
names(complete_finalpc)[c(3,4,5,8,9,10,11,16,17,18)] <- c("phc", "phg", "phs", "om1", "mcoop", "sb", "tsc", "optim", "risk", "natid")
write.csv(complete_finalpc, "cfps.csv")
