# Supplementary material for: Predicting attitudinal and behavioral responses to COVID-19 pandemic using machine learning
Source: PNAS Nexus. 2022 Jul 5;1(3):pgac093. doi: 10.1093/pnasnexus/pgac093 (PMC9381137; doi:10.1093/pnasnexus/pgac093)
Supplement: pgac093_Supplemental_Files [file pgac093_supplemental_files.zip › Supplementary_materials_D._Model_tuning/Supplementary materials D.3 Model tuning - stages.R]

sapply(c("readr", "ranger", "dplyr"), library, character.only = T)
cf <- read_csv("cfps.csv")
sf <- cf[, 2:33]
sf2 <- split.data.frame(sf, sf$country)

outlist <- list()   

for(i in seq_along(sf2)){
  dff <- sf2[[i]]
  set.seed(i)
  mn <- sample.int(nrow(dff), round(.8*nrow(dff), 0))
  dff$w8 <- 0
  dff[mn, "w8"] <- 1
  outlist[[i]] <- dff
}

sf2 <- bind_rows(outlist)

# 
sf3 <- subset(sf2, sf2$cgr == "early")

olss <- list()
outlosst <- list()
for(i in seq(3, 100, 3)){
  outdff <- data.frame(model = character(), r2 = numeric())
  for(j in seq(5, 20, 1)){
    outdff <- data.frame(model = character(), r2 = numeric())
    for(k in c(1000, 2000)){
      rwt <- ranger(phc~.-country-cgr-w8-phs-phg, data = sf3, num.trees = k, importance = "permutation", num.threads = as.integer(Sys.getenv("NSLOTS")), mtry = j, min.node.size = i, seed = 362, case.weights = sf3$w8, holdout = T, splitrule = "variance")
      outdff[k/1000, 1] <- paste0("trees", k, "_mtry", j, "_mns", i)
      outdff[k/1000, 2] <- rwt$r.squared
    }
    outlosst[[j]] <- outdff
  }
  olss[[i]] <- bind_rows(outlosst)
}

outrf_contact <- bind_rows(olss)
write.csv(outrf_contact, "early_outrf_contact_ori.csv")


olss <- list()
outlosst <- list()
for(i in seq(3, 100, 3)){
  outdff <- data.frame(model = character(), r2 = numeric())
  for(j in seq(5, 20, 1)){
    outdff <- data.frame(model = character(), r2 = numeric())
    for(k in c(1000, 2000)){
      rwt <- ranger(phg~.-country-cgr-w8-phc-phs, data = sf3, num.trees = k, importance = "permutation", num.threads = as.integer(Sys.getenv("NSLOTS")), mtry = j, min.node.size = i, seed = 362, case.weights = sf3$w8, holdout = T, splitrule = "variance")
      outdff[k/1000, 1] <- paste0("trees", k, "_mtry", j, "_mns", i)
      outdff[k/1000, 2] <- rwt$r.squared
    }
    outlosst[[j]] <- outdff
  }
  olss[[i]] <- bind_rows(outlosst)
}

outrf_hygiene <- bind_rows(olss)
write.csv(outrf_hygiene, "early_outrf_hygiene_ori.csv")

olss <- list()
outlosst <- list()
for(i in seq(3, 100, 3)){
  outdff <- data.frame(model = character(), r2 = numeric())
  for(j in seq(5, 20, 1)){
    outdff <- data.frame(model = character(), r2 = numeric())
    for(k in c(1000, 2000)){
      rwt <- ranger(phs~.-country-cgr-w8-phg-phc, data = sf3, num.trees = k, importance = "permutation", num.threads = as.integer(Sys.getenv("NSLOTS")), mtry = j, min.node.size = i, seed = 362, case.weights = sf3$w8, holdout = T, splitrule = "variance")
      outdff[k/1000, 1] <- paste0("trees", k, "_mtry", j, "_mns", i)
      outdff[k/1000, 2] <- rwt$r.squared
    }
    outlosst[[j]] <- outdff
  }
  olss[[i]] <- bind_rows(outlosst)
}

outrf_policy <- bind_rows(olss)
write.csv(outrf_policy, "early_outrf_policy_ori.csv")

# 
sf3 <- subset(sf2, sf2$cgr == "advanced")

olss <- list()
outlosst <- list()
for(i in seq(3, 100, 3)){
  outdff <- data.frame(model = character(), r2 = numeric())
  for(j in seq(5, 20, 1)){
    outdff <- data.frame(model = character(), r2 = numeric())
    for(k in c(1000, 2000)){
      rwt <- ranger(phc~.-country-cgr-w8-phs-phg, data = sf3, num.trees = k, importance = "permutation", num.threads = as.integer(Sys.getenv("NSLOTS")), mtry = j, min.node.size = i, seed = 362, case.weights = sf3$w8, holdout = T, splitrule = "variance")
      outdff[k/1000, 1] <- paste0("trees", k, "_mtry", j, "_mns", i)
      outdff[k/1000, 2] <- rwt$r.squared
    }
    outlosst[[j]] <- outdff
  }
  olss[[i]] <- bind_rows(outlosst)
}

outrf_contact <- bind_rows(olss)
write.csv(outrf_contact, "adv_outrf_contact_ori.csv")


olss <- list()
outlosst <- list()
for(i in seq(3, 100, 3)){
  outdff <- data.frame(model = character(), r2 = numeric())
  for(j in seq(5, 20, 1)){
    outdff <- data.frame(model = character(), r2 = numeric())
    for(k in c(1000, 2000)){
      rwt <- ranger(phg~.-country-cgr-w8-phc-phs, data = sf3, num.trees = k, importance = "permutation", num.threads = as.integer(Sys.getenv("NSLOTS")), mtry = j, min.node.size = i, seed = 362, case.weights = sf3$w8, holdout = T, splitrule = "variance")
      outdff[k/1000, 1] <- paste0("trees", k, "_mtry", j, "_mns", i)
      outdff[k/1000, 2] <- rwt$r.squared
    }
    outlosst[[j]] <- outdff
  }
  olss[[i]] <- bind_rows(outlosst)
}

outrf_hygiene <- bind_rows(olss)
write.csv(outrf_hygiene, "adv_outrf_hygiene_ori.csv")

olss <- list()
outlosst <- list()
for(i in seq(3, 100, 3)){
  outdff <- data.frame(model = character(), r2 = numeric())
  for(j in seq(5, 20, 1)){
    outdff <- data.frame(model = character(), r2 = numeric())
    for(k in c(1000, 2000)){
      rwt <- ranger(phs~.-country-cgr-w8-phg-phc, data = sf3, num.trees = k, importance = "permutation", num.threads = as.integer(Sys.getenv("NSLOTS")), mtry = j, min.node.size = i, seed = 362, case.weights = sf3$w8, holdout = T, splitrule = "variance")
      outdff[k/1000, 1] <- paste0("trees", k, "_mtry", j, "_mns", i)
      outdff[k/1000, 2] <- rwt$r.squared
    }
    outlosst[[j]] <- outdff
  }
  olss[[i]] <- bind_rows(outlosst)
}

outrf_policy <- bind_rows(olss)
write.csv(outrf_policy, "adv_outrf_policy_ori.csv")
