# Supplementary material for: Predicting attitudinal and behavioral responses to COVID-19 pandemic using machine learning
Source: PNAS Nexus. 2022 Jul 5;1(3):pgac093. doi: 10.1093/pnasnexus/pgac093 (PMC9381137; doi:10.1093/pnasnexus/pgac093)
Supplement: pgac093_Supplemental_Files [file pgac093_supplemental_files.zip › Supplementary_materials_F._Partial_dependence_plots/Supplementary materials F. Partial dependence plots - stages.R]

sapply(c("readr", "dplyr", "ranger", "pdp", "ggplot2", "cowplot", "tidyr"), library, character.only = T)

cf <- read_csv("cfps.csv")
names(cf)[c(9, 11, 12)] <- c("om1", "sb", "tsc")
sf <- cf[, 2:33]
sf2 <- split.data.frame(sf, sf$country)

outlist <- list()   

for(i in seq_along(sf2)){
  dff <- sf2[[i]]
  set.seed(i)
  mn <- sample.int(nrow(dff), round(.8*nrow(dff), 0))
  dff$w8 <- 0
  dff[mn, "w8"] <- 1
  outlist[[i]] <- dff
}

sf2 <- bind_rows(outlist)

sf3 <- subset(sf2, cgr == "early")
early_con <- ranger(phc~.-country-cgr-w8-phg-phs, data = sf3, num.trees = 1000, importance = "permutation", num.threads = 10, mtry = 8, min.node.size = 93, seed = 362, case.weights = sf3$w8, holdout = T, splitrule = "variance")
early_hyg <- ranger(phg~.-country-cgr-w8-phc-phs, data = sf3, num.trees = 1000, importance = "permutation", num.threads = 10, mtry = 5, min.node.size = 96, seed = 362, case.weights = sf3$w8, holdout = T, splitrule = "variance")
early_pol <- ranger(phs~.-country-cgr-w8-phc-phg, data = sf3, num.trees = 1000, importance = "permutation", num.threads = 10, mtry = 5, min.node.size = 3, seed = 362, case.weights = sf3$w8, holdout = T, splitrule = "variance")

sf3 <- subset(sf2, cgr == "advanced")
adv_con <- ranger(phc~.-country-cgr-w8-phg-phs, data = sf3, num.trees = 1000, importance = "permutation", num.threads = 10, mtry = 6, min.node.size = 21, seed = 362, case.weights = sf3$w8, holdout = T, splitrule = "variance")
adv_hyg <- ranger(phg~.-country-cgr-w8-phc-phs, data = sf3, num.trees = 1000, importance = "permutation", num.threads = 10, mtry = 5, min.node.size = 15, seed = 362, case.weights = sf3$w8, holdout = T, splitrule = "variance")
adv_pol <- ranger(phs~.-country-cgr-w8-phc-phg, data = sf3, num.trees = 2000, importance = "permutation", num.threads = 10, mtry = 6, min.node.size = 6, seed = 362, case.weights = sf3$w8, holdout = T, splitrule = "variance")

gmat_con1 <- partial(early_con, plot = F, pred.var = c("age"), chull = T) 
gmat_hyg1 <- partial(early_hyg, plot = F, pred.var = c("age"), chull = T)
gmat_pol1 <- partial(early_pol, plot = F, pred.var = c("age"), chull = T)

gmat_con2 <- partial(early_con, plot = F, pred.var = c("sex"), chull = T) 
gmat_hyg2 <- partial(early_hyg, plot = F, pred.var = c("sex"), chull = T)
gmat_pol2 <- partial(early_pol, plot = F, pred.var = c("sex"), chull = T)

gmat_con3 <- partial(early_con, plot = F, pred.var = c("employment"), chull = T) 
gmat_hyg3 <- partial(early_hyg, plot = F, pred.var = c("employment"), chull = T)
gmat_pol3 <- partial(early_pol, plot = F, pred.var = c("employment"), chull = T)

gmat_con4 <- partial(early_con, plot = F, pred.var = c("children"), chull = T) 
gmat_hyg4 <- partial(early_hyg, plot = F, pred.var = c("children"), chull = T)
gmat_pol4 <- partial(early_pol, plot = F, pred.var = c("children"), chull = T)

gmat_con5 <- partial(early_con, plot = F, pred.var = c("marital"), chull = T) 
gmat_hyg5 <- partial(early_hyg, plot = F, pred.var = c("marital"), chull = T)
gmat_pol5 <- partial(early_pol, plot = F, pred.var = c("marital"), chull = T)

gmat_con6 <- partial(early_con, plot = F, pred.var = c("urban"), chull = T) 
gmat_hyg6 <- partial(early_hyg, plot = F, pred.var = c("urban"), chull = T)
gmat_pol6 <- partial(early_pol, plot = F, pred.var = c("urban"), chull = T)

gmat_con7 <- partial(early_con, plot = F, pred.var = c("ladders"), chull = T) 
gmat_hyg7 <- partial(early_hyg, plot = F, pred.var = c("ladders"), chull = T)
gmat_pol7 <- partial(early_pol, plot = F, pred.var = c("ladders"), chull = T)

gmat_con8 <- partial(early_con, plot = F, pred.var = c("healths"), chull = T) 
gmat_hyg8 <- partial(early_hyg, plot = F, pred.var = c("healths"), chull = T)
gmat_pol8 <- partial(early_pol, plot = F, pred.var = c("healths"), chull = T)

gmat_con9 <- partial(early_con, plot = F, pred.var = c("know_pos"), chull = T) 
gmat_hyg9 <- partial(early_hyg, plot = F, pred.var = c("know_pos"), chull = T)
gmat_pol9 <- partial(early_pol, plot = F, pred.var = c("know_pos"), chull = T)

gmat_con10 <- partial(early_con, plot = F, pred.var = c("test_pos"), chull = T) 
gmat_hyg10 <- partial(early_hyg, plot = F, pred.var = c("test_pos"), chull = T)
gmat_pol10 <- partial(early_pol, plot = F, pred.var = c("test_pos"), chull = T)

gmat_con11 <- partial(early_con, plot = F, pred.var = c("sb"), chull = T) 
gmat_hyg11 <- partial(early_hyg, plot = F, pred.var = c("sb"), chull = T)
gmat_pol11 <- partial(early_pol, plot = F, pred.var = c("sb"), chull = T)

gmat_con12 <- partial(early_con, plot = F, pred.var = c("cons"), chull = T) 
gmat_hyg12 <- partial(early_hyg, plot = F, pred.var = c("cons"), chull = T)
gmat_pol12 <- partial(early_pol, plot = F, pred.var = c("cons"), chull = T)

gmat_con13 <- partial(early_con, plot = F, pred.var = c("ccrt"), chull = T) 
gmat_hyg13 <- partial(early_hyg, plot = F, pred.var = c("ccrt"), chull = T)
gmat_pol13 <- partial(early_pol, plot = F, pred.var = c("ccrt"), chull = T)

gmat_con14 <- partial(early_con, plot = F, pred.var = c("om1"), chull = T) 
gmat_hyg14 <- partial(early_hyg, plot = F, pred.var = c("om1"), chull = T)
gmat_pol14 <- partial(early_pol, plot = F, pred.var = c("om1"), chull = T)

gmat_con15 <- partial(early_con, plot = F, pred.var = c("risk"), chull = T) 
gmat_hyg15 <- partial(early_hyg, plot = F, pred.var = c("risk"), chull = T)
gmat_pol15 <- partial(early_pol, plot = F, pred.var = c("risk"), chull = T)

gmat_con16 <- partial(early_con, plot = F, pred.var = c("optim"), chull = T) 
gmat_hyg16 <- partial(early_hyg, plot = F, pred.var = c("optim"), chull = T)
gmat_pol16 <- partial(early_pol, plot = F, pred.var = c("optim"), chull = T)

gmat_con17 <- partial(early_con, plot = F, pred.var = c("tsc"), chull = T) 
gmat_hyg17 <- partial(early_hyg, plot = F, pred.var = c("tsc"), chull = T)
gmat_pol17 <- partial(early_pol, plot = F, pred.var = c("tsc"), chull = T)

gmat_con18 <- partial(early_con, plot = F, pred.var = c("selfesteem"), chull = T) 
gmat_hyg18 <- partial(early_hyg, plot = F, pred.var = c("selfesteem"), chull = T)
gmat_pol18 <- partial(early_pol, plot = F, pred.var = c("selfesteem"), chull = T)

gmat_con19 <- partial(early_con, plot = F, pred.var = c("rival"), chull = T) 
gmat_hyg19 <- partial(early_hyg, plot = F, pred.var = c("rival"), chull = T)
gmat_pol19 <- partial(early_pol, plot = F, pred.var = c("rival"), chull = T)

gmat_con20 <- partial(early_con, plot = F, pred.var = c("coln"), chull = T) 
gmat_hyg20 <- partial(early_hyg, plot = F, pred.var = c("coln"), chull = T)
gmat_pol20 <- partial(early_pol, plot = F, pred.var = c("coln"), chull = T)

gmat_con21 <- partial(early_con, plot = F, pred.var = c("natid"), chull = T) 
gmat_hyg21 <- partial(early_hyg, plot = F, pred.var = c("natid"), chull = T)
gmat_pol21 <- partial(early_pol, plot = F, pred.var = c("natid"), chull = T)

gmat_con22 <- partial(early_con, plot = F, pred.var = c("polid"), chull = T) 
gmat_hyg22 <- partial(early_hyg, plot = F, pred.var = c("polid"), chull = T)
gmat_pol22 <- partial(early_pol, plot = F, pred.var = c("polid"), chull = T)

gmat_con23 <- partial(early_con, plot = F, pred.var = c("inter"), chull = T) 
gmat_hyg23 <- partial(early_hyg, plot = F, pred.var = c("inter"), chull = T)
gmat_pol23 <- partial(early_pol, plot = F, pred.var = c("inter"), chull = T)

gmat_con24 <- partial(early_con, plot = F, pred.var = c("symbol"), chull = T) 
gmat_hyg24 <- partial(early_hyg, plot = F, pred.var = c("symbol"), chull = T)
gmat_pol24 <- partial(early_pol, plot = F, pred.var = c("symbol"), chull = T)

gmat_con25 <- partial(early_con, plot = F, pred.var = c("mcoop"), chull = T) 
gmat_hyg25 <- partial(early_hyg, plot = F, pred.var = c("mcoop"), chull = T)
gmat_pol25 <- partial(early_pol, plot = F, pred.var = c("mcoop"), chull = T)

gmat_con26 <- partial(early_con, plot = F, pred.var = c("mor_circles"), chull = T) 
gmat_hyg26 <- partial(early_hyg, plot = F, pred.var = c("mor_circles"), chull = T)
gmat_pol26 <- partial(early_pol, plot = F, pred.var = c("mor_circles"), chull = T)

gmat_con27 <- partial(early_con, plot = F, pred.var = c("admire"), chull = T) 
gmat_hyg27 <- partial(early_hyg, plot = F, pred.var = c("admire"), chull = T)
gmat_pol27 <- partial(early_pol, plot = F, pred.var = c("admire"), chull = T)

pp1 <- ggplot(gmat_con1) + 
  stat_smooth(aes(x = age, y = yhat), geom = "line", method = "loess", color = "red", se = F, alpha = .6, lwd = 1) + 
  stat_smooth(aes(x = gmat_hyg1$age, y = gmat_hyg1$yhat), geom = "line", method = "loess", color = "blue", se = F, alpha = .6, lwd = 1) + 
  stat_smooth(aes(x = gmat_pol1$age, y = gmat_pol1$yhat), geom = "line", method = "loess", color = "green3", se = F, alpha = .6, lwd = 1) + 
  theme_bw() + 
  ylim(c(-.45, .45)) + 
  theme(text = element_text(family = "serif", size = 8), axis.title.x = element_text(margin = margin(t = 0)), axis.title.x = element_text(margin = margin(t = 0))) + 
  ylab("") + 
  coord_cartesian()

pp2 <- ggplot(gmat_con2) + 
  geom_boxplot(aes(x = as.factor(sex), y = yhat), color = "red", alpha = .6, lwd = 1) + 
  geom_boxplot(aes(x = as.factor(gmat_hyg2$sex), y = gmat_hyg2$yhat), color = "blue", alpha = .6, lwd = 1) + 
  geom_boxplot(aes(x = as.factor(gmat_pol2$sex), y = gmat_pol2$yhat), color = "green3", alpha = .6, lwd = 1) + 
  theme_bw() + 
  ylim(c(-.45, .45)) + 
  theme(text = element_text(family = "serif", size = 8), axis.title.x = element_text(margin = margin(t = 0)), axis.title.x = element_text(margin = margin(t = 0))) + 
  ylab("") + 
  xlab("sex")
coord_cartesian()

pp3 <- ggplot(gmat_con3) + 
  geom_boxplot(aes(x = as.factor(employment), y = yhat), color = "red", alpha = .6, lwd = 1) + 
  geom_boxplot(aes(x = as.factor(gmat_hyg3$employment), y = gmat_hyg3$yhat), color = "blue", alpha = .6, lwd = 1) + 
  geom_boxplot(aes(x = as.factor(gmat_pol3$employment), y = gmat_pol3$yhat), color = "green3", alpha = .6, lwd = 1) + 
  theme_bw() + 
  ylim(c(-.45, .45)) + 
  theme(text = element_text(family = "serif", size = 8), axis.title.x = element_text(margin = margin(t = 0)), axis.title.x = element_text(margin = margin(t = 0))) + 
  ylab("") + 
  xlab("employment") +
  coord_cartesian()

pp4 <- ggplot(gmat_con4) + 
  stat_smooth(aes(x = children, y = yhat), geom = "line", method = "loess", color = "red", se = F, alpha = .6, lwd = 1) + 
  stat_smooth(aes(x = gmat_hyg4$children, y = gmat_hyg4$yhat), geom = "line", method = "loess", color = "blue", se = F, alpha = .6, lwd = 1) + 
  stat_smooth(aes(x = gmat_pol4$children, y = gmat_pol4$yhat), geom = "line", method = "loess", color = "green3", se = F, alpha = .6, lwd = 1) + 
  theme_bw() + 
  ylim(c(-.45, .45)) + 
  theme(text = element_text(family = "serif", size = 8), axis.title.x = element_text(margin = margin(t = 0)), axis.title.x = element_text(margin = margin(t = 0))) + 
  ylab("") + 
  coord_cartesian()

pp5 <- ggplot(gmat_con5) + 
  geom_boxplot(aes(x = as.factor(marital), y = yhat), color = "red", alpha = .6, lwd = 1) + 
  geom_boxplot(aes(x = as.factor(gmat_hyg5$marital), y = gmat_hyg5$yhat), color = "blue", alpha = .6, lwd = 1) + 
  geom_boxplot(aes(x = as.factor(gmat_pol5$marital), y = gmat_pol5$yhat), color = "green3", alpha = .6, lwd = 1) + 
  theme_bw() + 
  ylim(c(-.45, .45)) + 
  theme(text = element_text(family = "serif", size = 8), axis.title.x = element_text(margin = margin(t = 0)), axis.title.x = element_text(margin = margin(t = 0))) + 
  ylab("") + 
  xlab("marital status") +
  coord_cartesian()

pp6 <- ggplot(gmat_con6) + 
  geom_boxplot(aes(x = as.factor(urban), y = yhat), color = "red", alpha = .6, lwd = 1) + 
  geom_boxplot(aes(x = as.factor(gmat_hyg6$urban), y = gmat_hyg6$yhat), color = "blue", alpha = .6, lwd = 1) + 
  geom_boxplot(aes(x = as.factor(gmat_pol6$urban), y = gmat_pol6$yhat), color = "green3", alpha = .6, lwd = 1) + 
  theme_bw() + 
  ylim(c(-.45, .45)) + 
  theme(text = element_text(family = "serif", size = 8), axis.title.x = element_text(margin = margin(t = 0)), axis.title.x = element_text(margin = margin(t = 0))) + 
  ylab("") + 
  xlab("urban") +
  coord_cartesian()

pp7 <- ggplot(gmat_con7) + 
  stat_smooth(aes(x = ladders, y = yhat), geom = "line", method = "loess", color = "red", se = F, alpha = .6, lwd = 1) + 
  stat_smooth(aes(x = gmat_hyg7$ladders, y = gmat_hyg7$yhat), geom = "line", method = "loess", color = "blue", se = F, alpha = .6, lwd = 1) + 
  stat_smooth(aes(x = gmat_pol7$ladders, y = gmat_pol7$yhat), geom = "line", method = "loess", color = "green3", se = F, alpha = .6, lwd = 1) + 
  theme_bw() + 
  ylim(c(-.45, .45)) + 
  theme(text = element_text(family = "serif", size = 8), axis.title.x = element_text(margin = margin(t = 0)), axis.title.x = element_text(margin = margin(t = 0))) + 
  ylab("") + 
  coord_cartesian() + 
  xlab("socioeconomic status")

pp8 <- ggplot(gmat_con8) + 
  stat_smooth(aes(x = healths, y = yhat), geom = "line", method = "loess", color = "red", se = F, alpha = .6, lwd = 1) + 
  stat_smooth(aes(x = gmat_hyg8$healths, y = gmat_hyg8$yhat), geom = "line", method = "loess", color = "blue", se = F, alpha = .6, lwd = 1) + 
  stat_smooth(aes(x = gmat_pol8$healths, y = gmat_pol8$yhat), geom = "line", method = "loess", color = "green3", se = F, alpha = .6, lwd = 1) + 
  theme_bw() + 
  ylim(c(-.45, .45)) + 
  theme(text = element_text(family = "serif", size = 8), axis.title.x = element_text(margin = margin(t = 0)), axis.title.x = element_text(margin = margin(t = 0))) + 
  ylab("") + 
  coord_cartesian() + 
  xlab("health")

pp9 <- ggplot(gmat_con9) + 
  geom_boxplot(aes(x = as.factor(know_pos), y = yhat), color = "red", alpha = .6, lwd = 1) + 
  geom_boxplot(aes(x = as.factor(gmat_hyg9$know_pos), y = gmat_hyg9$yhat), color = "blue", alpha = .6, lwd = 1) + 
  geom_boxplot(aes(x = as.factor(gmat_pol9$know_pos), y = gmat_pol9$yhat), color = "green3", alpha = .6, lwd = 1) + 
  theme_bw() + 
  ylim(c(-.45, .45)) + 
  theme(text = element_text(family = "serif", size = 8), axis.title.x = element_text(margin = margin(t = 0)), axis.title.x = element_text(margin = margin(t = 0))) + 
  ylab("") + 
  xlab("knows positive") +
  coord_cartesian()

pp10 <- ggplot(gmat_con10) + 
  geom_boxplot(aes(x = as.factor(test_pos), y = yhat), color = "red", alpha = .6, lwd = 1) + 
  geom_boxplot(aes(x = as.factor(gmat_hyg10$test_pos), y = gmat_hyg10$yhat), color = "blue", alpha = .6, lwd = 1) + 
  geom_boxplot(aes(x = as.factor(gmat_pol10$test_pos), y = gmat_pol10$yhat), color = "green3", alpha = .6, lwd = 1) + 
  theme_bw() + 
  ylim(c(-.45, .45)) + 
  theme(text = element_text(family = "serif", size = 8), axis.title.x = element_text(margin = margin(t = 0)), axis.title.x = element_text(margin = margin(t = 0))) + 
  ylab("") + 
  xlab("was positive") +
  coord_cartesian()

pp11 <- ggplot(gmat_con11) + 
  stat_smooth(aes(x = sb, y = yhat), geom = "line", method = "loess", color = "red", se = F, alpha = .6, lwd = 1) + 
  stat_smooth(aes(x = gmat_hyg11$sb, y = gmat_hyg11$yhat), geom = "line", method = "loess", color = "blue", se = F, alpha = .6, lwd = 1) + 
  stat_smooth(aes(x = gmat_pol11$sb, y = gmat_pol11$yhat), geom = "line", method = "loess", color = "green3", se = F, alpha = .6, lwd = 1) + 
  theme_bw() + 
  ylim(c(-.45, .45)) + 
  theme(text = element_text(family = "serif", size = 8), axis.title.x = element_text(margin = margin(t = 0)), axis.title.x = element_text(margin = margin(t = 0))) + 
  ylab("") + 
  coord_cartesian() +
  xlab("belonging")

pp12 <- ggplot(gmat_con12) + 
  stat_smooth(aes(x = cons, y = yhat), geom = "line", method = "loess", color = "red", se = F, alpha = .6, lwd = 1) + 
  stat_smooth(aes(x = gmat_hyg12$cons, y = gmat_hyg12$yhat), geom = "line", method = "loess", color = "blue", se = F, alpha = .6, lwd = 1) + 
  stat_smooth(aes(x = gmat_pol12$cons, y = gmat_pol12$yhat), geom = "line", method = "loess", color = "green3", se = F, alpha = .6, lwd = 1) + 
  theme_bw() + 
  ylim(c(-.45, .45)) + 
  theme(text = element_text(family = "serif", size = 8), axis.title.x = element_text(margin = margin(t = 0)), axis.title.x = element_text(margin = margin(t = 0))) + 
  ylab("") + 
  coord_cartesian() +
  xlab("conspiracies")

pp13 <- ggplot(gmat_con13) + 
  stat_smooth(aes(x = ccrt, y = yhat), geom = "line", method = "loess", color = "red", se = F, alpha = .6, lwd = 1) + 
  stat_smooth(aes(x = gmat_hyg13$ccrt, y = gmat_hyg13$yhat), geom = "line", method = "loess", color = "blue", se = F, alpha = .6, lwd = 1) + 
  stat_smooth(aes(x = gmat_pol13$ccrt, y = gmat_pol13$yhat), geom = "line", method = "loess", color = "green3", se = F, alpha = .6, lwd = 1) + 
  theme_bw() + 
  ylim(c(-.45, .45)) + 
  theme(text = element_text(family = "serif", size = 8), axis.title.x = element_text(margin = margin(t = 0)), axis.title.x = element_text(margin = margin(t = 0))) + 
  ylab("") + 
  coord_cartesian() +
  xlab("CRT")

pp14 <- ggplot(gmat_con14) + 
  stat_smooth(aes(x = om1, y = yhat), geom = "line", method = "loess", color = "red", se = F, alpha = .6, lwd = 1) + 
  stat_smooth(aes(x = gmat_hyg14$om1, y = gmat_hyg14$yhat), geom = "line", method = "loess", color = "blue", se = F, alpha = .6, lwd = 1) + 
  stat_smooth(aes(x = gmat_pol14$om1, y = gmat_pol14$yhat), geom = "line", method = "loess", color = "green3", se = F, alpha = .6, lwd = 1) + 
  theme_bw() + 
  ylim(c(-.45, .45)) + 
  theme(text = element_text(family = "serif", size = 8), axis.title.x = element_text(margin = margin(t = 0)), axis.title.x = element_text(margin = margin(t = 0))) + 
  ylab("") + 
  coord_cartesian() +
  xlab("open-mindedness")

pp15 <- ggplot(gmat_con15) + 
  stat_smooth(aes(x = risk, y = yhat), geom = "line", method = "loess", color = "red", se = F, alpha = .6, lwd = 1) + 
  stat_smooth(aes(x = gmat_hyg15$risk, y = gmat_hyg15$yhat), geom = "line", method = "loess", color = "blue", se = F, alpha = .6, lwd = 1) + 
  stat_smooth(aes(x = gmat_pol15$risk, y = gmat_pol15$yhat), geom = "line", method = "loess", color = "green3", se = F, alpha = .6, lwd = 1) + 
  theme_bw() + 
  ylim(c(-.45, .45)) + 
  theme(text = element_text(family = "serif", size = 8), axis.title.x = element_text(margin = margin(t = 0)), axis.title.x = element_text(margin = margin(t = 0))) + 
  ylab("") + 
  coord_cartesian() +
  xlab("risk")

pp16 <- ggplot(gmat_con16) + 
  stat_smooth(aes(x = optim, y = yhat), geom = "line", method = "loess", color = "red", se = F, alpha = .6, lwd = 1) + 
  stat_smooth(aes(x = gmat_hyg16$optim, y = gmat_hyg16$yhat), geom = "line", method = "loess", color = "blue", se = F, alpha = .6, lwd = 1) + 
  stat_smooth(aes(x = gmat_pol16$optim, y = gmat_pol16$yhat), geom = "line", method = "loess", color = "green3", se = F, alpha = .6, lwd = 1) + 
  theme_bw() + 
  ylim(c(-.45, .45)) + 
  theme(text = element_text(family = "serif", size = 8), axis.title.x = element_text(margin = margin(t = 0)), axis.title.x = element_text(margin = margin(t = 0))) + 
  ylab("") + 
  coord_cartesian() +
  xlab("optimism")

pp17 <- ggplot(gmat_con17) + 
  stat_smooth(aes(x = tsc, y = yhat), geom = "line", method = "loess", color = "red", se = F, alpha = .6, lwd = 1) + 
  stat_smooth(aes(x = gmat_hyg17$tsc, y = gmat_hyg17$yhat), geom = "line", method = "loess", color = "blue", se = F, alpha = .6, lwd = 1) + 
  stat_smooth(aes(x = gmat_pol17$tsc, y = gmat_pol17$yhat), geom = "line", method = "loess", color = "green3", se = F, alpha = .6, lwd = 1) + 
  theme_bw() + 
  ylim(c(-.45, .45)) + 
  theme(text = element_text(family = "serif", size = 8), axis.title.x = element_text(margin = margin(t = 0)), axis.title.x = element_text(margin = margin(t = 0))) + 
  ylab("") + 
  coord_cartesian()  +
  xlab("self-control")

pp18 <- ggplot(gmat_con18) + 
  stat_smooth(aes(x = selfesteem, y = yhat), geom = "line", method = "loess", color = "red", se = F, alpha = .6, lwd = 1) + 
  stat_smooth(aes(x = gmat_hyg18$selfesteem, y = gmat_hyg18$yhat), geom = "line", method = "loess", color = "blue", se = F, alpha = .6, lwd = 1) + 
  stat_smooth(aes(x = gmat_pol18$selfesteem, y = gmat_pol18$yhat), geom = "line", method = "loess", color = "green3", se = F, alpha = .6, lwd = 1) + 
  theme_bw() + 
  ylim(c(-.45, .45)) + 
  theme(text = element_text(family = "serif", size = 8), axis.title.x = element_text(margin = margin(t = 0)), axis.title.x = element_text(margin = margin(t = 0))) + 
  ylab("") + 
  coord_cartesian() +
  xlab("selfesteem")

pp19 <- ggplot(gmat_con19) + 
  stat_smooth(aes(x = rival, y = yhat), geom = "line", method = "loess", color = "red", se = F, alpha = .6, lwd = 1) + 
  stat_smooth(aes(x = gmat_hyg19$rival, y = gmat_hyg19$yhat), geom = "line", method = "loess", color = "blue", se = F, alpha = .6, lwd = 1) + 
  stat_smooth(aes(x = gmat_pol19$rival, y = gmat_pol19$yhat), geom = "line", method = "loess", color = "green3", se = F, alpha = .6, lwd = 1) + 
  theme_bw() + 
  ylim(c(-.45, .45)) + 
  theme(text = element_text(family = "serif", size = 8), axis.title.x = element_text(margin = margin(t = 0)), axis.title.x = element_text(margin = margin(t = 0))) + 
  ylab("") + 
  coord_cartesian() +
  xlab("narcissism - rivalry")

pp20 <- ggplot(gmat_con20) + 
  stat_smooth(aes(x = coln, y = yhat), geom = "line", method = "loess", color = "red", se = F, alpha = .6, lwd = 1) + 
  stat_smooth(aes(x = gmat_hyg20$coln, y = gmat_hyg20$yhat), geom = "line", method = "loess", color = "blue", se = F, alpha = .6, lwd = 1) + 
  stat_smooth(aes(x = gmat_pol20$coln, y = gmat_pol20$yhat), geom = "line", method = "loess", color = "green3", se = F, alpha = .6, lwd = 1) + 
  theme_bw() + 
  ylim(c(-.45, .45)) + 
  theme(text = element_text(family = "serif", size = 8), axis.title.x = element_text(margin = margin(t = 0)), axis.title.x = element_text(margin = margin(t = 0))) + 
  ylab("") + 
  coord_cartesian() +
  xlab("collective narcissism")

pp21 <- ggplot(gmat_con21) + 
  stat_smooth(aes(x = natid, y = yhat), geom = "line", method = "loess", color = "red", se = F, alpha = .6, lwd = 1) + 
  stat_smooth(aes(x = gmat_hyg21$natid, y = gmat_hyg21$yhat), geom = "line", method = "loess", color = "blue", se = F, alpha = .6, lwd = 1) + 
  stat_smooth(aes(x = gmat_pol21$natid, y = gmat_pol21$yhat), geom = "line", method = "loess", color = "green3", se = F, alpha = .6, lwd = 1) + 
  theme_bw() + 
  ylim(c(-.45, .45)) + 
  theme(text = element_text(family = "serif", size = 8), axis.title.x = element_text(margin = margin(t = 0)), axis.title.x = element_text(margin = margin(t = 0))) + 
  ylab("") + 
  coord_cartesian() +
  xlab("national identity")

pp22 <- ggplot(gmat_con22) + 
  stat_smooth(aes(x = polid, y = yhat), geom = "line", method = "loess", color = "red", se = F, alpha = .6, lwd = 1) + 
  stat_smooth(aes(x = gmat_hyg22$polid, y = gmat_hyg22$yhat), geom = "line", method = "loess", color = "blue", se = F, alpha = .6, lwd = 1) + 
  stat_smooth(aes(x = gmat_pol22$polid, y = gmat_pol22$yhat), geom = "line", method = "loess", color = "green3", se = F, alpha = .6, lwd = 1) + 
  theme_bw() + 
  ylim(c(-.45, .45)) + 
  theme(text = element_text(family = "serif", size = 8), axis.title.x = element_text(margin = margin(t = 0)), axis.title.x = element_text(margin = margin(t = 0))) + 
  ylab("") + 
  coord_cartesian()  +
  xlab("political ideology")

pp23 <- ggplot(gmat_con23) + 
  stat_smooth(aes(x = inter, y = yhat), geom = "line", method = "loess", color = "red", se = F, alpha = .6, lwd = 1) + 
  stat_smooth(aes(x = gmat_hyg23$inter, y = gmat_hyg23$yhat), geom = "line", method = "loess", color = "blue", se = F, alpha = .6, lwd = 1) + 
  stat_smooth(aes(x = gmat_pol23$inter, y = gmat_pol23$yhat), geom = "line", method = "loess", color = "green3", se = F, alpha = .6, lwd = 1) + 
  theme_bw() + 
  ylim(c(-.45, .45)) + 
  theme(text = element_text(family = "serif", size = 8), axis.title.x = element_text(margin = margin(t = 0)), axis.title.x = element_text(margin = margin(t = 0))) + 
  ylab("") + 
  coord_cartesian()  +
  xlab("moral ID - internalization")

pp24 <- ggplot(gmat_con24) + 
  stat_smooth(aes(x = symbol, y = yhat), geom = "line", method = "loess", color = "red", se = F, alpha = .6, lwd = 1) + 
  stat_smooth(aes(x = gmat_hyg24$symbol, y = gmat_hyg24$yhat), geom = "line", method = "loess", color = "blue", se = F, alpha = .6, lwd = 1) + 
  stat_smooth(aes(x = gmat_pol24$symbol, y = gmat_pol24$yhat), geom = "line", method = "loess", color = "green3", se = F, alpha = .6, lwd = 1) + 
  theme_bw() + 
  ylim(c(-.45, .45)) + 
  theme(text = element_text(family = "serif", size = 8), axis.title.x = element_text(margin = margin(t = 0)), axis.title.x = element_text(margin = margin(t = 0))) + 
  ylab("") + 
  coord_cartesian() +
  xlab("moral ID - symbolization")

pp25 <- ggplot(gmat_con25) + 
  stat_smooth(aes(x = mcoop, y = yhat), geom = "line", method = "loess", color = "red", se = F, alpha = .6, lwd = 1) + 
  stat_smooth(aes(x = gmat_hyg25$mcoop, y = gmat_hyg25$yhat), geom = "line", method = "loess", color = "blue", se = F, alpha = .6, lwd = 1) + 
  stat_smooth(aes(x = gmat_pol25$mcoop, y = gmat_pol25$yhat), geom = "line", method = "loess", color = "green3", se = F, alpha = .6, lwd = 1) + 
  theme_bw() + 
  ylim(c(-.45, .45)) + 
  theme(text = element_text(family = "serif", size = 8), axis.title.x = element_text(margin = margin(t = 0)), axis.title.x = element_text(margin = margin(t = 0))) + 
  ylab("") + 
  coord_cartesian() +
  xlab("morality - cooperation")

pp26 <- ggplot(gmat_con26) + 
  stat_smooth(aes(x = mor_circles, y = yhat), geom = "line", method = "loess", color = "red", se = F, alpha = .6, lwd = 1) + 
  stat_smooth(aes(x = gmat_hyg26$mor_circles, y = gmat_hyg26$yhat), geom = "line", method = "loess", color = "blue", se = F, alpha = .6, lwd = 1) + 
  stat_smooth(aes(x = gmat_pol26$mor_circles, y = gmat_pol26$yhat), geom = "line", method = "loess", color = "green3", se = F, alpha = .6, lwd = 1) + 
  theme_bw() + 
  ylim(c(-.45, .45)) + 
  theme(text = element_text(family = "serif", size = 8), axis.title.x = element_text(margin = margin(t = 0)), axis.title.x = element_text(margin = margin(t = 0))) + 
  ylab("") + 
  coord_cartesian() +
  xlab("moral circle")

pp27 <- ggplot(gmat_con27) + 
  stat_smooth(aes(x = admire, y = yhat), geom = "line", method = "loess", color = "red", se = F, alpha = .6, lwd = 1) + 
  stat_smooth(aes(x = gmat_hyg27$admire, y = gmat_hyg27$yhat), geom = "line", method = "loess", color = "blue", se = F, alpha = .6, lwd = 1) + 
  stat_smooth(aes(x = gmat_pol27$admire, y = gmat_pol27$yhat), geom = "line", method = "loess", color = "green3", se = F, alpha = .6, lwd = 1) + 
  theme_bw() + 
  ylim(c(-.45, .45)) + 
  theme(text = element_text(family = "serif", size = 8), axis.title.x = element_text(margin = margin(t = 0)), axis.title.x = element_text(margin = margin(t = 0))) + 
  ylab("") + 
  coord_cartesian() +
  xlab("narcissism - admiration")

xfile <- plot_grid(pp1, pp2, pp3, pp4, pp5, pp6, pp7, pp8, pp9, pp10, pp11, pp12, pp13, pp14, pp15, pp16, pp17, pp18, pp19, pp27, pp20, pp21, pp22, pp23, pp24, pp25, pp26, ncol = 4)
ggsave("totplot_early2.png", xfile, dpi = 320, width = 17, height = 12, units = "cm")

sf3 <- subset(sf2, cgr == "advanced")
adv_con <- ranger(phc~.-country-cgr-w8-phg-phs, data = sf3, num.trees = 1000, importance = "permutation", num.threads = 10, mtry = 11, min.node.size = 78, seed = 362, case.weights = sf3$w8, holdout = T, splitrule = "variance")
adv_hyg <- ranger(phg~.-country-cgr-w8-phc-phs, data = sf3, num.trees = 1000, importance = "permutation", num.threads = 10, mtry = 8, min.node.size = 30, seed = 362, case.weights = sf3$w8, holdout = T, splitrule = "variance")
adv_pol <- ranger(phs~.-country-cgr-w8-phc-phg, data = sf3, num.trees = 2000, importance = "permutation", num.threads = 10, mtry = 5, min.node.size = 6, seed = 362, case.weights = sf3$w8, holdout = T, splitrule = "variance")

gmat_con1 <- partial(adv_con, plot = F, pred.var = c("age"), chull = T) 
gmat_hyg1 <- partial(adv_hyg, plot = F, pred.var = c("age"), chull = T)
gmat_pol1 <- partial(adv_pol, plot = F, pred.var = c("age"), chull = T)

gmat_con2 <- partial(adv_con, plot = F, pred.var = c("sex"), chull = T) 
gmat_hyg2 <- partial(adv_hyg, plot = F, pred.var = c("sex"), chull = T)
gmat_pol2 <- partial(adv_pol, plot = F, pred.var = c("sex"), chull = T)

gmat_con3 <- partial(adv_con, plot = F, pred.var = c("employment"), chull = T) 
gmat_hyg3 <- partial(adv_hyg, plot = F, pred.var = c("employment"), chull = T)
gmat_pol3 <- partial(adv_pol, plot = F, pred.var = c("employment"), chull = T)

gmat_con4 <- partial(adv_con, plot = F, pred.var = c("children"), chull = T) 
gmat_hyg4 <- partial(adv_hyg, plot = F, pred.var = c("children"), chull = T)
gmat_pol4 <- partial(adv_pol, plot = F, pred.var = c("children"), chull = T)

gmat_con5 <- partial(adv_con, plot = F, pred.var = c("marital"), chull = T) 
gmat_hyg5 <- partial(adv_hyg, plot = F, pred.var = c("marital"), chull = T)
gmat_pol5 <- partial(adv_pol, plot = F, pred.var = c("marital"), chull = T)

gmat_con6 <- partial(adv_con, plot = F, pred.var = c("urban"), chull = T) 
gmat_hyg6 <- partial(adv_hyg, plot = F, pred.var = c("urban"), chull = T)
gmat_pol6 <- partial(adv_pol, plot = F, pred.var = c("urban"), chull = T)

gmat_con7 <- partial(adv_con, plot = F, pred.var = c("ladders"), chull = T) 
gmat_hyg7 <- partial(adv_hyg, plot = F, pred.var = c("ladders"), chull = T)
gmat_pol7 <- partial(adv_pol, plot = F, pred.var = c("ladders"), chull = T)

gmat_con8 <- partial(adv_con, plot = F, pred.var = c("healths"), chull = T) 
gmat_hyg8 <- partial(adv_hyg, plot = F, pred.var = c("healths"), chull = T)
gmat_pol8 <- partial(adv_pol, plot = F, pred.var = c("healths"), chull = T)

gmat_con9 <- partial(adv_con, plot = F, pred.var = c("know_pos"), chull = T) 
gmat_hyg9 <- partial(adv_hyg, plot = F, pred.var = c("know_pos"), chull = T)
gmat_pol9 <- partial(adv_pol, plot = F, pred.var = c("know_pos"), chull = T)

gmat_con10 <- partial(adv_con, plot = F, pred.var = c("test_pos"), chull = T) 
gmat_hyg10 <- partial(adv_hyg, plot = F, pred.var = c("test_pos"), chull = T)
gmat_pol10 <- partial(adv_pol, plot = F, pred.var = c("test_pos"), chull = T)

gmat_con11 <- partial(adv_con, plot = F, pred.var = c("sb"), chull = T) 
gmat_hyg11 <- partial(adv_hyg, plot = F, pred.var = c("sb"), chull = T)
gmat_pol11 <- partial(adv_pol, plot = F, pred.var = c("sb"), chull = T)

gmat_con12 <- partial(adv_con, plot = F, pred.var = c("cons"), chull = T) 
gmat_hyg12 <- partial(adv_hyg, plot = F, pred.var = c("cons"), chull = T)
gmat_pol12 <- partial(adv_pol, plot = F, pred.var = c("cons"), chull = T)

gmat_con13 <- partial(adv_con, plot = F, pred.var = c("ccrt"), chull = T) 
gmat_hyg13 <- partial(adv_hyg, plot = F, pred.var = c("ccrt"), chull = T)
gmat_pol13 <- partial(adv_pol, plot = F, pred.var = c("ccrt"), chull = T)

gmat_con14 <- partial(adv_con, plot = F, pred.var = c("om1"), chull = T) 
gmat_hyg14 <- partial(adv_hyg, plot = F, pred.var = c("om1"), chull = T)
gmat_pol14 <- partial(adv_pol, plot = F, pred.var = c("om1"), chull = T)

gmat_con15 <- partial(adv_con, plot = F, pred.var = c("risk"), chull = T) 
gmat_hyg15 <- partial(adv_hyg, plot = F, pred.var = c("risk"), chull = T)
gmat_pol15 <- partial(adv_pol, plot = F, pred.var = c("risk"), chull = T)

gmat_con16 <- partial(adv_con, plot = F, pred.var = c("optim"), chull = T) 
gmat_hyg16 <- partial(adv_hyg, plot = F, pred.var = c("optim"), chull = T)
gmat_pol16 <- partial(adv_pol, plot = F, pred.var = c("optim"), chull = T)

gmat_con17 <- partial(adv_con, plot = F, pred.var = c("tsc"), chull = T) 
gmat_hyg17 <- partial(adv_hyg, plot = F, pred.var = c("tsc"), chull = T)
gmat_pol17 <- partial(adv_pol, plot = F, pred.var = c("tsc"), chull = T)

gmat_con18 <- partial(adv_con, plot = F, pred.var = c("selfesteem"), chull = T) 
gmat_hyg18 <- partial(adv_hyg, plot = F, pred.var = c("selfesteem"), chull = T)
gmat_pol18 <- partial(adv_pol, plot = F, pred.var = c("selfesteem"), chull = T)

gmat_con19 <- partial(adv_con, plot = F, pred.var = c("rival"), chull = T) 
gmat_hyg19 <- partial(adv_hyg, plot = F, pred.var = c("rival"), chull = T)
gmat_pol19 <- partial(adv_pol, plot = F, pred.var = c("rival"), chull = T)

gmat_con20 <- partial(adv_con, plot = F, pred.var = c("coln"), chull = T) 
gmat_hyg20 <- partial(adv_hyg, plot = F, pred.var = c("coln"), chull = T)
gmat_pol20 <- partial(adv_pol, plot = F, pred.var = c("coln"), chull = T)

gmat_con21 <- partial(adv_con, plot = F, pred.var = c("natid"), chull = T) 
gmat_hyg21 <- partial(adv_hyg, plot = F, pred.var = c("natid"), chull = T)
gmat_pol21 <- partial(adv_pol, plot = F, pred.var = c("natid"), chull = T)

gmat_con22 <- partial(adv_con, plot = F, pred.var = c("polid"), chull = T) 
gmat_hyg22 <- partial(adv_hyg, plot = F, pred.var = c("polid"), chull = T)
gmat_pol22 <- partial(adv_pol, plot = F, pred.var = c("polid"), chull = T)

gmat_con23 <- partial(adv_con, plot = F, pred.var = c("inter"), chull = T) 
gmat_hyg23 <- partial(adv_hyg, plot = F, pred.var = c("inter"), chull = T)
gmat_pol23 <- partial(adv_pol, plot = F, pred.var = c("inter"), chull = T)

gmat_con24 <- partial(adv_con, plot = F, pred.var = c("symbol"), chull = T) 
gmat_hyg24 <- partial(adv_hyg, plot = F, pred.var = c("symbol"), chull = T)
gmat_pol24 <- partial(adv_pol, plot = F, pred.var = c("symbol"), chull = T)

gmat_con25 <- partial(adv_con, plot = F, pred.var = c("mcoop"), chull = T) 
gmat_hyg25 <- partial(adv_hyg, plot = F, pred.var = c("mcoop"), chull = T)
gmat_pol25 <- partial(adv_pol, plot = F, pred.var = c("mcoop"), chull = T)

gmat_con26 <- partial(adv_con, plot = F, pred.var = c("mor_circles"), chull = T) 
gmat_hyg26 <- partial(adv_hyg, plot = F, pred.var = c("mor_circles"), chull = T)
gmat_pol26 <- partial(adv_pol, plot = F, pred.var = c("mor_circles"), chull = T)

gmat_con27 <- partial(adv_con, plot = F, pred.var = c("admire"), chull = T) 
gmat_hyg27 <- partial(adv_hyg, plot = F, pred.var = c("admire"), chull = T)
gmat_pol27 <- partial(adv_pol, plot = F, pred.var = c("admire"), chull = T)

pp1 <- ggplot(gmat_con1) + 
  stat_smooth(aes(x = age, y = yhat), geom = "line", method = "loess", color = "red", se = F, alpha = .6, lwd = 1) + 
  stat_smooth(aes(x = gmat_hyg1$age, y = gmat_hyg1$yhat), geom = "line", method = "loess", color = "blue", se = F, alpha = .6, lwd = 1) + 
  stat_smooth(aes(x = gmat_pol1$age, y = gmat_pol1$yhat), geom = "line", method = "loess", color = "green3", se = F, alpha = .6, lwd = 1) + 
  theme_bw() + 
  ylim(c(-.45, .45)) + 
  theme(text = element_text(family = "serif", size = 8, ), axis.title.x = element_text(margin = margin(t = 0))) + 
  ylab("") + 
  coord_cartesian()

pp2 <- ggplot(gmat_con2) + 
  geom_boxplot(aes(x = as.factor(sex), y = yhat), color = "red", alpha = .6, lwd = 1) + 
  geom_boxplot(aes(x = as.factor(gmat_hyg2$sex), y = gmat_hyg2$yhat), color = "blue", alpha = .6, lwd = 1) + 
  geom_boxplot(aes(x = as.factor(gmat_pol2$sex), y = gmat_pol2$yhat), color = "green3", alpha = .6, lwd = 1) + 
  theme_bw() + 
  ylim(c(-.45, .45)) + 
  theme(text = element_text(family = "serif", size = 8, ), axis.title.x = element_text(margin = margin(t = 0))) + 
  ylab("") + 
  xlab("sex")
coord_cartesian()

pp3 <- ggplot(gmat_con3) + 
  geom_boxplot(aes(x = as.factor(employment), y = yhat), color = "red", alpha = .6, lwd = 1) + 
  geom_boxplot(aes(x = as.factor(gmat_hyg3$employment), y = gmat_hyg3$yhat), color = "blue", alpha = .6, lwd = 1) + 
  geom_boxplot(aes(x = as.factor(gmat_pol3$employment), y = gmat_pol3$yhat), color = "green3", alpha = .6, lwd = 1) + 
  theme_bw() + 
  ylim(c(-.45, .45)) + 
  theme(text = element_text(family = "serif", size = 8, ), axis.title.x = element_text(margin = margin(t = 0))) + 
  ylab("") + 
  xlab("employment") +
  coord_cartesian()

pp4 <- ggplot(gmat_con4) + 
  stat_smooth(aes(x = children, y = yhat), geom = "line", method = "loess", color = "red", se = F, alpha = .6, lwd = 1) + 
  stat_smooth(aes(x = gmat_hyg4$children, y = gmat_hyg4$yhat), geom = "line", method = "loess", color = "blue", se = F, alpha = .6, lwd = 1) + 
  stat_smooth(aes(x = gmat_pol4$children, y = gmat_pol4$yhat), geom = "line", method = "loess", color = "green3", se = F, alpha = .6, lwd = 1) + 
  theme_bw() + 
  ylim(c(-.45, .45)) + 
  theme(text = element_text(family = "serif", size = 8, ), axis.title.x = element_text(margin = margin(t = 0))) + 
  ylab("") + 
  coord_cartesian()

pp5 <- ggplot(gmat_con5) + 
  geom_boxplot(aes(x = as.factor(marital), y = yhat), color = "red", alpha = .6, lwd = 1) + 
  geom_boxplot(aes(x = as.factor(gmat_hyg5$marital), y = gmat_hyg5$yhat), color = "blue", alpha = .6, lwd = 1) + 
  geom_boxplot(aes(x = as.factor(gmat_pol5$marital), y = gmat_pol5$yhat), color = "green3", alpha = .6, lwd = 1) + 
  theme_bw() + 
  ylim(c(-.45, .45)) + 
  theme(text = element_text(family = "serif", size = 8, ), axis.title.x = element_text(margin = margin(t = 0))) + 
  ylab("") + 
  xlab("marital status") +
  coord_cartesian()

pp6 <- ggplot(gmat_con6) + 
  geom_boxplot(aes(x = as.factor(urban), y = yhat), color = "red", alpha = .6, lwd = 1) + 
  geom_boxplot(aes(x = as.factor(gmat_hyg6$urban), y = gmat_hyg6$yhat), color = "blue", alpha = .6, lwd = 1) + 
  geom_boxplot(aes(x = as.factor(gmat_pol6$urban), y = gmat_pol6$yhat), color = "green3", alpha = .6, lwd = 1) + 
  theme_bw() + 
  ylim(c(-.45, .45)) + 
  theme(text = element_text(family = "serif", size = 8, ), axis.title.x = element_text(margin = margin(t = 0))) + 
  ylab("") + 
  xlab("urban") +
  coord_cartesian()

pp7 <- ggplot(gmat_con7) + 
  stat_smooth(aes(x = ladders, y = yhat), geom = "line", method = "loess", color = "red", se = F, alpha = .6, lwd = 1) + 
  stat_smooth(aes(x = gmat_hyg7$ladders, y = gmat_hyg7$yhat), geom = "line", method = "loess", color = "blue", se = F, alpha = .6, lwd = 1) + 
  stat_smooth(aes(x = gmat_pol7$ladders, y = gmat_pol7$yhat), geom = "line", method = "loess", color = "green3", se = F, alpha = .6, lwd = 1) + 
  theme_bw() + 
  ylim(c(-.45, .45)) + 
  theme(text = element_text(family = "serif", size = 8, ), axis.title.x = element_text(margin = margin(t = 0))) + 
  ylab("") + 
  coord_cartesian() + 
  xlab("socioeconomic status")

pp8 <- ggplot(gmat_con8) + 
  stat_smooth(aes(x = healths, y = yhat), geom = "line", method = "loess", color = "red", se = F, alpha = .6, lwd = 1) + 
  stat_smooth(aes(x = gmat_hyg8$healths, y = gmat_hyg8$yhat), geom = "line", method = "loess", color = "blue", se = F, alpha = .6, lwd = 1) + 
  stat_smooth(aes(x = gmat_pol8$healths, y = gmat_pol8$yhat), geom = "line", method = "loess", color = "green3", se = F, alpha = .6, lwd = 1) + 
  theme_bw() + 
  ylim(c(-.45, .45)) + 
  theme(text = element_text(family = "serif", size = 8, ), axis.title.x = element_text(margin = margin(t = 0))) + 
  ylab("") + 
  coord_cartesian() + 
  xlab("health")

pp9 <- ggplot(gmat_con9) + 
  geom_boxplot(aes(x = as.factor(know_pos), y = yhat), color = "red", alpha = .6, lwd = 1) + 
  geom_boxplot(aes(x = as.factor(gmat_hyg9$know_pos), y = gmat_hyg9$yhat), color = "blue", alpha = .6, lwd = 1) + 
  geom_boxplot(aes(x = as.factor(gmat_pol9$know_pos), y = gmat_pol9$yhat), color = "green3", alpha = .6, lwd = 1) + 
  theme_bw() + 
  ylim(c(-.45, .45)) + 
  theme(text = element_text(family = "serif", size = 8, ), axis.title.x = element_text(margin = margin(t = 0))) + 
  ylab("") + 
  xlab("knows positive") +
  coord_cartesian()

pp10 <- ggplot(gmat_con10) + 
  geom_boxplot(aes(x = as.factor(test_pos), y = yhat), color = "red", alpha = .6, lwd = 1) + 
  geom_boxplot(aes(x = as.factor(gmat_hyg10$test_pos), y = gmat_hyg10$yhat), color = "blue", alpha = .6, lwd = 1) + 
  geom_boxplot(aes(x = as.factor(gmat_pol10$test_pos), y = gmat_pol10$yhat), color = "green3", alpha = .6, lwd = 1) + 
  theme_bw() + 
  ylim(c(-.45, .45)) + 
  theme(text = element_text(family = "serif", size = 8, ), axis.title.x = element_text(margin = margin(t = 0))) + 
  ylab("") + 
  xlab("was positive") +
  coord_cartesian()

pp11 <- ggplot(gmat_con11) + 
  stat_smooth(aes(x = sb, y = yhat), geom = "line", method = "loess", color = "red", se = F, alpha = .6, lwd = 1) + 
  stat_smooth(aes(x = gmat_hyg11$sb, y = gmat_hyg11$yhat), geom = "line", method = "loess", color = "blue", se = F, alpha = .6, lwd = 1) + 
  stat_smooth(aes(x = gmat_pol11$sb, y = gmat_pol11$yhat), geom = "line", method = "loess", color = "green3", se = F, alpha = .6, lwd = 1) + 
  theme_bw() + 
  ylim(c(-.45, .45)) + 
  theme(text = element_text(family = "serif", size = 8, ), axis.title.x = element_text(margin = margin(t = 0))) + 
  ylab("") + 
  coord_cartesian() +
  xlab("belonging")

pp12 <- ggplot(gmat_con12) + 
  stat_smooth(aes(x = cons, y = yhat), geom = "line", method = "loess", color = "red", se = F, alpha = .6, lwd = 1) + 
  stat_smooth(aes(x = gmat_hyg12$cons, y = gmat_hyg12$yhat), geom = "line", method = "loess", color = "blue", se = F, alpha = .6, lwd = 1) + 
  stat_smooth(aes(x = gmat_pol12$cons, y = gmat_pol12$yhat), geom = "line", method = "loess", color = "green3", se = F, alpha = .6, lwd = 1) + 
  theme_bw() + 
  ylim(c(-.45, .45)) + 
  theme(text = element_text(family = "serif", size = 8, ), axis.title.x = element_text(margin = margin(t = 0))) + 
  ylab("") + 
  coord_cartesian() +
  xlab("conspiracies")

pp13 <- ggplot(gmat_con13) + 
  stat_smooth(aes(x = ccrt, y = yhat), geom = "line", method = "loess", color = "red", se = F, alpha = .6, lwd = 1) + 
  stat_smooth(aes(x = gmat_hyg13$ccrt, y = gmat_hyg13$yhat), geom = "line", method = "loess", color = "blue", se = F, alpha = .6, lwd = 1) + 
  stat_smooth(aes(x = gmat_pol13$ccrt, y = gmat_pol13$yhat), geom = "line", method = "loess", color = "green3", se = F, alpha = .6, lwd = 1) + 
  theme_bw() + 
  ylim(c(-.45, .45)) + 
  theme(text = element_text(family = "serif", size = 8, ), axis.title.x = element_text(margin = margin(t = 0))) + 
  ylab("") + 
  coord_cartesian() +
  xlab("CRT")

pp14 <- ggplot(gmat_con14) + 
  stat_smooth(aes(x = om1, y = yhat), geom = "line", method = "loess", color = "red", se = F, alpha = .6, lwd = 1) + 
  stat_smooth(aes(x = gmat_hyg14$om1, y = gmat_hyg14$yhat), geom = "line", method = "loess", color = "blue", se = F, alpha = .6, lwd = 1) + 
  stat_smooth(aes(x = gmat_pol14$om1, y = gmat_pol14$yhat), geom = "line", method = "loess", color = "green3", se = F, alpha = .6, lwd = 1) + 
  theme_bw() + 
  ylim(c(-.45, .45)) + 
  theme(text = element_text(family = "serif", size = 8, ), axis.title.x = element_text(margin = margin(t = 0))) + 
  ylab("") + 
  coord_cartesian() +
  xlab("open-mindedness")

pp15 <- ggplot(gmat_con15) + 
  stat_smooth(aes(x = risk, y = yhat), geom = "line", method = "loess", color = "red", se = F, alpha = .6, lwd = 1) + 
  stat_smooth(aes(x = gmat_hyg15$risk, y = gmat_hyg15$yhat), geom = "line", method = "loess", color = "blue", se = F, alpha = .6, lwd = 1) + 
  stat_smooth(aes(x = gmat_pol15$risk, y = gmat_pol15$yhat), geom = "line", method = "loess", color = "green3", se = F, alpha = .6, lwd = 1) + 
  theme_bw() + 
  ylim(c(-.45, .45)) + 
  theme(text = element_text(family = "serif", size = 8, ), axis.title.x = element_text(margin = margin(t = 0))) + 
  ylab("") + 
  coord_cartesian() +
  xlab("risk")

pp16 <- ggplot(gmat_con16) + 
  stat_smooth(aes(x = optim, y = yhat), geom = "line", method = "loess", color = "red", se = F, alpha = .6, lwd = 1) + 
  stat_smooth(aes(x = gmat_hyg16$optim, y = gmat_hyg16$yhat), geom = "line", method = "loess", color = "blue", se = F, alpha = .6, lwd = 1) + 
  stat_smooth(aes(x = gmat_pol16$optim, y = gmat_pol16$yhat), geom = "line", method = "loess", color = "green3", se = F, alpha = .6, lwd = 1) + 
  theme_bw() + 
  ylim(c(-.45, .45)) + 
  theme(text = element_text(family = "serif", size = 8, ), axis.title.x = element_text(margin = margin(t = 0))) + 
  ylab("") + 
  coord_cartesian() +
  xlab("optimism")

pp17 <- ggplot(gmat_con17) + 
  stat_smooth(aes(x = tsc, y = yhat), geom = "line", method = "loess", color = "red", se = F, alpha = .6, lwd = 1) + 
  stat_smooth(aes(x = gmat_hyg17$tsc, y = gmat_hyg17$yhat), geom = "line", method = "loess", color = "blue", se = F, alpha = .6, lwd = 1) + 
  stat_smooth(aes(x = gmat_pol17$tsc, y = gmat_pol17$yhat), geom = "line", method = "loess", color = "green3", se = F, alpha = .6, lwd = 1) + 
  theme_bw() + 
  ylim(c(-.45, .45)) + 
  theme(text = element_text(family = "serif", size = 8, ), axis.title.x = element_text(margin = margin(t = 0))) + 
  ylab("") + 
  coord_cartesian()  +
  xlab("self-control")

pp18 <- ggplot(gmat_con18) + 
  stat_smooth(aes(x = selfesteem, y = yhat), geom = "line", method = "loess", color = "red", se = F, alpha = .6, lwd = 1) + 
  stat_smooth(aes(x = gmat_hyg18$selfesteem, y = gmat_hyg18$yhat), geom = "line", method = "loess", color = "blue", se = F, alpha = .6, lwd = 1) + 
  stat_smooth(aes(x = gmat_pol18$selfesteem, y = gmat_pol18$yhat), geom = "line", method = "loess", color = "green3", se = F, alpha = .6, lwd = 1) + 
  theme_bw() + 
  ylim(c(-.45, .45)) + 
  theme(text = element_text(family = "serif", size = 8, ), axis.title.x = element_text(margin = margin(t = 0))) + 
  ylab("") + 
  coord_cartesian() +
  xlab("selfesteem")

pp19 <- ggplot(gmat_con19) + 
  stat_smooth(aes(x = rival, y = yhat), geom = "line", method = "loess", color = "red", se = F, alpha = .6, lwd = 1) + 
  stat_smooth(aes(x = gmat_hyg19$rival, y = gmat_hyg19$yhat), geom = "line", method = "loess", color = "blue", se = F, alpha = .6, lwd = 1) + 
  stat_smooth(aes(x = gmat_pol19$rival, y = gmat_pol19$yhat), geom = "line", method = "loess", color = "green3", se = F, alpha = .6, lwd = 1) + 
  theme_bw() + 
  ylim(c(-.45, .45)) + 
  theme(text = element_text(family = "serif", size = 8, ), axis.title.x = element_text(margin = margin(t = 0))) + 
  ylab("") + 
  coord_cartesian() +
  xlab("narcissism - rivalry")

pp20 <- ggplot(gmat_con20) + 
  stat_smooth(aes(x = coln, y = yhat), geom = "line", method = "loess", color = "red", se = F, alpha = .6, lwd = 1) + 
  stat_smooth(aes(x = gmat_hyg20$coln, y = gmat_hyg20$yhat), geom = "line", method = "loess", color = "blue", se = F, alpha = .6, lwd = 1) + 
  stat_smooth(aes(x = gmat_pol20$coln, y = gmat_pol20$yhat), geom = "line", method = "loess", color = "green3", se = F, alpha = .6, lwd = 1) + 
  theme_bw() + 
  ylim(c(-.45, .45)) + 
  theme(text = element_text(family = "serif", size = 8, ), axis.title.x = element_text(margin = margin(t = 0))) + 
  ylab("") + 
  coord_cartesian() +
  xlab("collective narcissism")

pp21 <- ggplot(gmat_con21) + 
  stat_smooth(aes(x = natid, y = yhat), geom = "line", method = "loess", color = "red", se = F, alpha = .6, lwd = 1) + 
  stat_smooth(aes(x = gmat_hyg21$natid, y = gmat_hyg21$yhat), geom = "line", method = "loess", color = "blue", se = F, alpha = .6, lwd = 1) + 
  stat_smooth(aes(x = gmat_pol21$natid, y = gmat_pol21$yhat), geom = "line", method = "loess", color = "green3", se = F, alpha = .6, lwd = 1) + 
  theme_bw() + 
  ylim(c(-.45, .45)) + 
  theme(text = element_text(family = "serif", size = 8, ), axis.title.x = element_text(margin = margin(t = 0))) + 
  ylab("") + 
  coord_cartesian() +
  xlab("national identity")

pp22 <- ggplot(gmat_con22) + 
  stat_smooth(aes(x = polid, y = yhat), geom = "line", method = "loess", color = "red", se = F, alpha = .6, lwd = 1) + 
  stat_smooth(aes(x = gmat_hyg22$polid, y = gmat_hyg22$yhat), geom = "line", method = "loess", color = "blue", se = F, alpha = .6, lwd = 1) + 
  stat_smooth(aes(x = gmat_pol22$polid, y = gmat_pol22$yhat), geom = "line", method = "loess", color = "green3", se = F, alpha = .6, lwd = 1) + 
  theme_bw() + 
  ylim(c(-.45, .45)) + 
  theme(text = element_text(family = "serif", size = 8, ), axis.title.x = element_text(margin = margin(t = 0))) + 
  ylab("") + 
  coord_cartesian()  +
  xlab("political ideology")

pp23 <- ggplot(gmat_con23) + 
  stat_smooth(aes(x = inter, y = yhat), geom = "line", method = "loess", color = "red", se = F, alpha = .6, lwd = 1) + 
  stat_smooth(aes(x = gmat_hyg23$inter, y = gmat_hyg23$yhat), geom = "line", method = "loess", color = "blue", se = F, alpha = .6, lwd = 1) + 
  stat_smooth(aes(x = gmat_pol23$inter, y = gmat_pol23$yhat), geom = "line", method = "loess", color = "green3", se = F, alpha = .6, lwd = 1) + 
  theme_bw() + 
  ylim(c(-.45, .45)) + 
  theme(text = element_text(family = "serif", size = 8, ), axis.title.x = element_text(margin = margin(t = 0))) + 
  ylab("") + 
  coord_cartesian()  +
  xlab("moral ID - internalization")

pp24 <- ggplot(gmat_con24) + 
  stat_smooth(aes(x = symbol, y = yhat), geom = "line", method = "loess", color = "red", se = F, alpha = .6, lwd = 1) + 
  stat_smooth(aes(x = gmat_hyg24$symbol, y = gmat_hyg24$yhat), geom = "line", method = "loess", color = "blue", se = F, alpha = .6, lwd = 1) + 
  stat_smooth(aes(x = gmat_pol24$symbol, y = gmat_pol24$yhat), geom = "line", method = "loess", color = "green3", se = F, alpha = .6, lwd = 1) + 
  theme_bw() + 
  ylim(c(-.45, .45)) + 
  theme(text = element_text(family = "serif", size = 8, ), axis.title.x = element_text(margin = margin(t = 0))) + 
  ylab("") + 
  coord_cartesian() +
  xlab("moral ID - symbolization")

pp25 <- ggplot(gmat_con25) + 
  stat_smooth(aes(x = mcoop, y = yhat), geom = "line", method = "loess", color = "red", se = F, alpha = .6, lwd = 1) + 
  stat_smooth(aes(x = gmat_hyg25$mcoop, y = gmat_hyg25$yhat), geom = "line", method = "loess", color = "blue", se = F, alpha = .6, lwd = 1) + 
  stat_smooth(aes(x = gmat_pol25$mcoop, y = gmat_pol25$yhat), geom = "line", method = "loess", color = "green3", se = F, alpha = .6, lwd = 1) + 
  theme_bw() + 
  ylim(c(-.45, .45)) + 
  theme(text = element_text(family = "serif", size = 8, ), axis.title.x = element_text(margin = margin(t = 0))) + 
  ylab("") + 
  coord_cartesian() +
  xlab("morality - cooperation")

pp26 <- ggplot(gmat_con26) + 
  stat_smooth(aes(x = mor_circles, y = yhat), geom = "line", method = "loess", color = "red", se = F, alpha = .6, lwd = 1) + 
  stat_smooth(aes(x = gmat_hyg26$mor_circles, y = gmat_hyg26$yhat), geom = "line", method = "loess", color = "blue", se = F, alpha = .6, lwd = 1) + 
  stat_smooth(aes(x = gmat_pol26$mor_circles, y = gmat_pol26$yhat), geom = "line", method = "loess", color = "green3", se = F, alpha = .6, lwd = 1) + 
  theme_bw() + 
  ylim(c(-.45, .45)) + 
  theme(text = element_text(family = "serif", size = 8, ), axis.title.x = element_text(margin = margin(t = 0))) + 
  ylab("") + 
  coord_cartesian() +
  xlab("moral circle")

pp27 <- ggplot(gmat_con27) + 
  stat_smooth(aes(x = admire, y = yhat), geom = "line", method = "loess", color = "red", se = F, alpha = .6, lwd = 1) + 
  stat_smooth(aes(x = gmat_hyg27$admire, y = gmat_hyg27$yhat), geom = "line", method = "loess", color = "blue", se = F, alpha = .6, lwd = 1) + 
  stat_smooth(aes(x = gmat_pol27$admire, y = gmat_pol27$yhat), geom = "line", method = "loess", color = "green3", se = F, alpha = .6, lwd = 1) + 
  theme_bw() + 
  ylim(c(-.45, .45)) + 
  theme(text = element_text(family = "serif", size = 8, ), axis.title.x = element_text(margin = margin(t = 0))) + 
  ylab("") + 
  coord_cartesian() +
  xlab("narcissism - admiration")

xfile <- plot_grid(pp1, pp2, pp3, pp4, pp5, pp6, pp7, pp8, pp9, pp10, pp11, pp12, pp13, pp14, pp15, pp16, pp17, pp18, pp19, pp27, pp20, pp21, pp22, pp23, pp24, pp25, pp26, ncol = 4)

ggsave("totplot_adv.png", xfile, dpi = 320, width = 17, height = 12, units = "cm")
